# Supplementary material for: The progesterone to estradiol ratio predicts fear extinction in mice and humans
Source: Neurobiol Stress. 2026 May 22;43:100823. doi: 10.1016/j.ynstr.2026.100823 (PMC13273471; doi:10.1016/j.ynstr.2026.100823)
Supplement: Multimedia component 21 [file mmc21.xlsx]

## Sheet: humans FPS raw
	Fear acquisition: Whole sample with group (early follicular women, late follicular women, mid luteal women, oral contraceptives women, and men) as a between-subjects factor
Mauchly's Test of Sphericity
Within Subjects Effect	Mauchly's W	Approx. Chi-Square	df	Sig.	Epsilonb
					Greenhouse-Geisser
cstype	0.683291	45.7002	2	1.19213e-10	0.759469
block	0.858571	18.2982	2	0.000106313	0.876095
cstype * block	0.67659	46.6549	9	4.56406e-07	0.817376
Tests of Within-Subjects Effects										Pairwise Comparisons								Pairwise Comparisons								Pairwise Comparisons											Pairwise Comparisons										Pairwise Comparisons
Source		Type III Sum of Squares	df	Mean Square	F	Sig.	Partial Eta Squared					Mean Difference (I-J)	Std. Error	Sig.b	95% Confidence Interval for Differenceb					Mean Difference (I-J)	Std. Error	Sig.b	95% Confidence Interval for Differenceb						Mean Difference (I-J)	Std. Error	Sig.b	95% Confidence Interval for Differenceb								Mean Difference (I-J)	Std. Error	Sig.b	95% Confidence Interval for Differenceb
cstype	Sphericity Assumed	112584	2	56292	58.035	0	0.324			(I) cstype	(j) cstype				Lower Bound	Upper Bound		(I) block	(j) block				Lower Bound	Upper Bound		group	(l) block	(j) block				Lower Bound	Upper Bound				block	(l) cstype	(j) cstype				Lower Bound	Upper Bound			group	block	(l) cstype
	Greenhouse-Geisser	112584	1.519	74120.2	58.035	0	0.324			1	2	8,992*	1.83902	3.14426e-06	5.35071	12.6324		1	2	7,825*	1.34484	4.9583e-08	5.16294	10.4879		male	1	2	10,901*	2.56988	4.36163e-05	5.81353	15.989				1	1	2	6,422*	2.41711	0.00894819	1.63692	11.2075			male	1	1
cstype * g3.n	Sphericity Assumed	5530.53	8	691.317	0.713	0.68	0.023				3	24,658*	2.88615	4.61369e-14	18.9438	30.3716			3	12,144*	1.87748	2.19809e-09	8.42726	15.8612				3	18,075*	3.58771	1.66515e-06	10.9717	25.1774						3	29,416*	3.09389	2.39705e-16	23.2905	35.5408
	Greenhouse-Geisser	5530.53	6.076	910.263	0.713	0.642	0.023			2	1	-8,992*	1.83902	3.14426e-06	-12.6324	-5.35071		2	1	-7,825*	1.34484	4.9583e-08	-10.4879	-5.16294			2	1	-10,901*	2.56988	4.36163e-05	-15.989	-5.81353					2	1	-6,422*	2.41711	0.00894819	-11.2075	-1.63692					2
Error(cstype)	Sphericity Assumed	234732	242	969.968							3	15,666*	2.09444	1.30652e-11	11.5197	19.8127			3	4,319*	1.82656	0.0196482	0.702662	7.93497				3	7,173*	3.49041	0.0420185	0.263069	14.0835						3	22,993*	3.06023	1.09594e-11	16.9349	29.052
	Greenhouse-Geisser	234732	183.791	1277.17						3	1	-24,658*	2.88615	4.61369e-14	-30.3716	-18.9438		3	1	-12,144*	1.87748	2.19809e-09	-15.8612	-8.42726			3	1	-18,075*	3.58771	1.66515e-06	-25.1774	-10.9717					3	1	-29,416*	3.09389	2.39705e-16	-35.5408	-23.2905					3
block	Sphericity Assumed	27399	2	13699.5	26.226	0	0.178				2	-15,666*	2.09444	1.30652e-11	-19.8127	-11.5197			2	-4,319*	1.82656	0.0196482	-7.93497	-0.702662				2	-7,173*	3.49041	0.0420185	-14.0835	-0.263069						2	-22,993*	3.06023	1.09594e-11	-29.052	-16.9349
	Greenhouse-Geisser	27399	1.752	15637	26.226	0	0.178																			early follicular	1	2	5.06492	3.14745	0.110175	-1.16629	11.2961				2	1	2	6,144*	3.05828	0.0467515	0.0897355	12.1991				2	1
block * g3.n	Sphericity Assumed	7974.32	8	996.79	1.9082	0.0594301	0.0593378																					3	8.35218	4.39403	0.0597068	-0.346962	17.0513						3	22,060*	3.39875	1.96931e-09	15.3316	28.789
	Greenhouse-Geisser	7974.32	7.00876	1137.77	1.9082	0.069503	0.0593378																				2	1	-5.06492	3.14745	0.110175	-11.2961	1.16629					2	1	-6,144*	3.05828	0.0467515	-12.1991	-0.0897355					2
Error(block)	Sphericity Assumed	126414	242	522.373																								3	3.28726	4.27487	0.443407	-5.17596	11.7505						3	15,916*	2.62274	1.52571e-08	10.7235	21.1083
	Greenhouse-Geisser	126414	212.015	596.251																							3	1	-8.35218	4.39403	0.0597068	-17.0513	0.346962					3	1	-22,060*	3.39875	1.96931e-09	-28.789	-15.3316					3
cstype * block	Sphericity Assumed	7602.24	4	1900.56	4.64519	0.00109256	0.0369707																					2	-3.28726	4.27487	0.443407	-11.7505	5.17596						2	-15,916*	2.62274	1.52571e-08	-21.1083	-10.7235
	Greenhouse-Geisser	7602.24	3.2695	2325.2	4.64519	0.00247475	0.0369707																			late follicular	1	2	5,473*	2.74139	0.0481196	0.0460006	10.9006				3	1	2	14,408*	3.24125	1.9594e-05	7.99106	20.8249				3	1
cstype * block * g3.n	Sphericity Assumed	12346.7	16	771.671	1.886	0.02	0.059																					3	5.66371	3.82715	0.141505	-1.91314	13.2406						3	22,497*	4.32628	8.21565e-07	13.9321	31.0621
	Greenhouse-Geisser	12346.7	13.078	944.083	1.886	0.03	0.059																				2	1	-5,473*	2.74139	0.0481196	-10.9006	-0.0460006					2	1	-14,408*	3.24125	1.9594e-05	-20.8249	-7.99106					2
Error(cstype*block)	Sphericity Assumed	198026	484	409.145																								3	0.190406	3.72336	0.9593	-7.18096	7.56178						3	8,089*	2.69331	0.00324492	2.75699	13.4212
	Greenhouse-Geisser	198026	395.61	500.56																							3	1	-5.66371	3.82715	0.141505	-13.2406	1.91314					3	1	-22,497*	4.32628	8.21565e-07	-31.0621	-13.9321					3
																												2	-0.190406	3.72336	0.9593	-7.56178	7.18096						2	-8,089*	2.69331	0.00324492	-13.4212	-2.75699
																										mid luteal	1	2	11,811*	3.47964	0.00093042	4.92259	18.7003														early follicular	1	1
																												3	9,973*	4.85778	0.0422351	0.355433	19.59
																											2	1	-11,811*	3.47964	0.00093042	-18.7003	-4.92259																2
																												3	-1.83875	4.72604	0.69791	-11.1952	7.5177
																											3	1	-9,973*	4.85778	0.0422351	-19.59	-0.355433																3
																												2	1.83875	4.72604	0.69791	-7.5177	11.1952
																										oral contraceptives	1	2	5.87603	3.01345	0.0534973	-0.0898992	11.842															2	1
																												3	18,658*	4.20696	2.04065e-05	10.3291	26.9867
																											2	1	-5.87603	3.01345	0.0534973	-11.842	0.0898992																2
																												3	12,782*	4.09287	0.00224039	4.67898	20.8848
																											3	1	-18,658*	4.20696	2.04065e-05	-26.9867	-10.3291																3
																												2	-12,782*	4.09287	0.00224039	-20.8848	-4.67898
																																																3	1

																																																	2

																																																	3

																																															late follicular	1	1

																																																	2

																																																	3

																																																2	1

																																																	2

																																																	3

																																																3	1

																																																	2

																																																	3

																																															mid luteal	1	1

																																																	2

																																																	3

																																																2	1

																																																	2

																																																	3

																																																3	1

																																																	2

																																																	3

																																															oral contraceptives	1	1

																																																	2

																																																	3

																																																2	1

																																																	2

																																																	3

																																																3	1

																																																	2

																																																	3

	Fear extinction: Whole sample with group (early follicular women, late follicular women, mid luteal women, oral contraceptives women, and men) as a between-subjects factor
Mauchly's Test of Sphericity
					Epsilonb
Within Subjects Effect	Mauchly's W	Approx. Chi-Square	df	Sig.	Greenhouse-Geisser
cstype	0.868862	17.1496	2	0.0001888	0.884065
block	0.859173	18.5177	2	9.52641e-05	0.876557
cstype * block	0.82099	23.9488	9	0.00438647	0.913785
Tests of Within-Subjects Effects
Source		Type III Sum of Squares	df	Mean Square	F	Sig.	Partial Eta Squared			Pairwise Comparisons								Pairwise Comparisons								Pairwise Comparisons									Pairwise Comparisons
cstype	Sphericity Assumed	108241	2	54120.3	63.4987	5.82383e-23	0.340478
	Greenhouse-Geisser	108241	1.76813	61217.6	63.4987	1.33633e-20	0.340478								95% Confidence Interval for Differenceb								95% Confidence Interval for Differenceb									95% Confidence Interval for Differenceb							Mean Difference (I-J)	Std. Error	Sig.b	95% Confidence Interval for Differenceb
cstype * g3.n	Sphericity Assumed	6420.06	8	802.507	0.942	0.483	0.03			(I) cstype	(j) cstype	Mean Difference (I-J)	Std. Error	Sig.b	Lower Bound	Upper Bound		(I) block	(j) block	Mean Difference (I-J)	Std. Error	Sig.b	Lower Bound	Upper Bound		block	(l) cstype	(j) cstype	Mean Difference (I-J)	Std. Error	Sig.b	Lower Bound	Upper Bound		group	block	(l) cstype	(j)cstype				Lower Bound	Upper Bound
	Greenhouse-Geisser	6420.06	7.073	907.746	0.942	0.476	0.03			1	2	6,678*	1.7345	0.000188916	3.2443	10.111		1	2	17,429*	2.17667	7.53596e-13	13.12	21.7372		1	1	2	11,305*	3.46371	0.00142291	4.44917	18.1616		male	1	1	2	19,842*	6.66931	0.00352633	6.64056	33.0435
Error(cstype)	Sphericity Assumed	209667	246	852.306							3	23,560*	2.40846	4.57637e-17	18.7929	28.3277			3	25,597*	2.41365	4.65642e-19	20.8194	30.3747				3	36,732*	4.21006	1.55905e-14	28.3983	45.0654					3	49,823*	8.10641	1.0157e-08	33.7766	65.8689
	Greenhouse-Geisser	209667	217.48	964.076						2	1	-6,678*	1.7345	0.000188916	-10.111	-3.2443		2	1	-17,429*	2.17667	7.53596e-13	-21.7372	-13.12			2	1	-11,305*	3.46371	0.00142291	-18.1616	-4.44917				2	1	-19,842*	6.66931	0.00352633	-33.0435	-6.64056
block	Sphericity Assumed	125490	2	62745.1	76.0052	1.98611e-26	0.381926				3	16,883*	2.2635	1.36703e-11	12.4022	21.3631			3	8,168*	1.71214	5.09735e-06	4.77939	11.5575				3	25,426*	3.61329	1.20975e-10	18.2742	32.5788					3	29,981*	6.95733	3.32011e-05	16.2091	43.7523
	Greenhouse-Geisser	125490	1.75311	71581.3	76.0052	1.71261e-23	0.381926			3	1	-23,560*	2.40846	4.57637e-17	-28.3277	-18.7929		3	1	-25,597*	2.41365	4.65642e-19	-30.3747	-20.8194			3	1	-36,732*	4.21006	1.55905e-14	-45.0654	-28.3983				3	1	-49,823*	8.10641	1.0157e-08	-65.8689	-33.7766
block * g3.n	Sphericity Assumed	5697.34	8	712.167	0.862672	0.548668	0.0272888				2	-16,883*	2.2635	1.36703e-11	-21.3631	-12.4022			2	-8,168*	1.71214	5.09735e-06	-11.5575	-4.77939				2	-25,426*	3.61329	1.20975e-10	-32.5788	-18.2742					2	-29,981*	6.95733	3.32011e-05	-43.7523	-16.2091
	Greenhouse-Geisser	5697.34	7.01246	812.46	0.862672	0.537068	0.0272888																			2	1	2	5,591*	2.54151	0.0296721	0.560669	10.6222			2	1	2	11,979*	4.89363	0.0157828	2.29219	21.6655
Error(block)	Sphericity Assumed	203082	246	825.537																								3	22,650*	2.89329	1.9487e-12	16.9232	28.3774					3	25,873*	5.57097	8.62472e-06	14.8457	36.9005
	Greenhouse-Geisser	203082	215.633	941.794																							2	1	-5,591*	2.54151	0.0296721	-10.6222	-0.560669				2	1	-11,979*	4.89363	0.0157828	-21.6655	-2.29219
cstype * block	Sphericity Assumed	20752.8	4	5188.21	11.163	0	0.083																					3	17,059*	3.21848	5.1638e-07	10.6881	23.4297					3	13,894*	6.19713	0.02675	1.62745	26.1611
	Greenhouse-Geisser	20752.8	3.655	5677.71	11.163	0	0.083																				3	1	-22,650*	2.89329	1.9487e-12	-28.3774	-16.9232				3	1	-25,873*	5.57097	8.62472e-06	-36.9005	-14.8457
cstype * block * g3.n	Sphericity Assumed	12074.4	16	754.648	1.624	0.059	0.05																					2	-17,059*	3.21848	5.1638e-07	-23.4297	-10.6881					2	-13,894*	6.19713	0.02675	-26.1611	-1.62745
	Greenhouse-Geisser	12074.4	14.621	825.848	1.624	0.066	0.05																			3	1	2	3.13611	2.38404	0.190802	-1.58295	7.85517			3	1	2	5.18589	4.59043	0.260794	-3.90059	14.2724
Error(cstype*block)	Sphericity Assumed	228662	492	464.76																								3	11,299*	2.59443	2.77238e-05	6.16321	16.4343					3	16,991*	4.99554	0.000905562	7.10231	26.879
	Greenhouse-Geisser	228662	449.582	508.61																							2	1	-3.13611	2.38404	0.190802	-7.85517	1.58295				2	1	-5.18589	4.59043	0.260794	-14.2724	3.90059
																												3	8,163*	2.64589	0.00251436	2.92524	13.4					3	11,805*	5.09462	0.0221512	1.7203	21.8893
																											3	1	-11,299*	2.59443	2.77238e-05	-16.4343	-6.16321				3	1	-16,991*	4.99554	0.000905562	-26.879	-7.10231
																												2	-8,163*	2.64589	0.00251436	-13.4	-2.92524					2	-11,805*	5.09462	0.0221512	-21.8893	-1.7203
																																			early follicular	1	1	2	11.5047	7.98866	0.152372	-4.30838	27.3178
																																						3	23,586*	9.71005	0.0165849	4.36561	42.8065
																																					2	1	-11.5047	7.98866	0.152372	-27.3178	4.30838
																																						3	12.0814	8.33366	0.149685	-4.41459	28.5773
																																					3	1	-23,586*	9.71005	0.0165849	-42.8065	-4.36561
																																						2	-12.0814	8.33366	0.149685	-28.5773	4.41459
																																				2	1	2	6.43894	5.86171	0.274143	-5.16395	18.0418
																																						3	28,521*	6.67305	3.81093e-05	15.3118	41.7295
																																					2	1	-6.43894	5.86171	0.274143	-18.0418	5.16395
																																						3	22,082*	7.42307	0.00353051	7.38818	36.7752
																																					3	1	-28,521*	6.67305	3.81093e-05	-41.7295	-15.3118
																																						2	-22,082*	7.42307	0.00353051	-36.7752	-7.38818
																																				3	1	2	15,723*	5.49853	0.00498482	4.8395	26.6075
																																						3	15,788*	5.98378	0.00940375	3.94372	27.6328
																																					2	1	-15,723*	5.49853	0.00498482	-26.6075	-4.8395
																																						3	0.064737	6.10246	0.991553	-12.0147	12.1442
																																					3	1	-15,788*	5.98378	0.00940375	-27.6328	-3.94372
																																						2	-0.064737	6.10246	0.991553	-12.1442	12.0147
																																			late follicular	1	1	2	-0.392296	6.99483	0.955366	-14.2381	13.4535
																																						3	23,206*	8.50207	0.00727529	6.37651	40.0352
																																					2	1	0.392296	6.99483	0.955366	-13.4535	14.2381
																																						3	23,598*	7.29691	0.0015677	9.15435	38.0419
																																					3	1	-23,206*	8.50207	0.00727529	-40.0352	-6.37651
																																						2	-23,598*	7.29691	0.0015677	-38.0419	-9.15435
																																				2	1	2	13,421*	5.13249	0.0100387	3.26199	23.5809
																																						3	23,949*	5.84289	7.48401e-05	12.3831	35.5144
																																					2	1	-13,421*	5.13249	0.0100387	-23.5809	-3.26199
																																						3	10.5273	6.49961	0.107861	-2.33824	23.3929
																																					3	1	-23,949*	5.84289	7.48401e-05	-35.5144	-12.3831
																																						2	-10.5273	6.49961	0.107861	-23.3929	2.33824
																																				3	1	2	-1.90408	4.81448	0.693167	-11.4341	7.6259
																																						3	10,691*	5.23936	0.0434453	0.319705	21.0617
																																					2	1	1.90408	4.81448	0.693167	-7.6259	11.4341
																																						3	12,595*	5.34328	0.019996	2.01808	23.1715
																																					3	1	-10,691*	5.23936	0.0434453	-21.0617	-0.319705
																																						2	-12,595*	5.34328	0.019996	-23.1715	-2.01808
																																			mid luteal	1	1	2	10.5694	9.03029	0.244088	-7.30551	28.4443
																																						3	40,860*	10.9761	0.000298678	19.1336	62.5867
																																					2	1	-10.5694	9.03029	0.244088	-28.4443	7.30551
																																						3	30,291*	9.42027	0.00166386	11.6439	48.9376
																																					3	1	-40,860*	10.9761	0.000298678	-62.5867	-19.1336
																																						2	-30,291*	9.42027	0.00166386	-48.9376	-11.6439
																																				2	1	2	-10.4355	6.62601	0.11784	-23.5513	2.68024
																																						3	12.9256	7.54313	0.0891302	-2.00562	27.8567
																																					2	1	10.4355	6.62601	0.11784	-2.68024	23.5513
																																						3	23,361*	8.39096	0.0062169	6.75171	39.9705
																																					3	1	-12.9256	7.54313	0.0891302	-27.8567	2.00562
																																						2	-23,361*	8.39096	0.0062169	-39.9705	-6.75171
																																				3	1	2	-2.09069	6.21547	0.737166	-14.3938	10.2125
																																						3	9.8041	6.76399	0.149756	-3.58481	23.193
																																					2	1	2.09069	6.21547	0.737166	-10.2125	14.3938
																																						3	11.8948	6.89815	0.0871578	-1.75968	25.5493
																																					3	1	-9.8041	6.76399	0.149756	-23.193	3.58481
																																						2	-11.8948	6.89815	0.0871578	-25.5493	1.75968
																																			oral contraceptives	1	1	2	15.003	7.82046	0.0573745	-0.47714	30.4831
																																						3	46,184*	9.50561	3.52278e-06	27.3686	65.0001
																																					2	1	-15.003	7.82046	0.0573745	-30.4831	0.47714
																																						3	31,181*	8.15819	0.000208989	15.0327	47.33
																																					3	1	-46,184*	9.50561	3.52278e-06	-65.0001	-27.3686
																																						2	-31,181*	8.15819	0.000208989	-47.33	-15.0327
																																				2	1	2	6.55348	5.73829	0.255647	-4.80512	17.9121
																																						3	21,983*	6.53255	0.00102065	9.05272	34.9143
																																					2	1	-6.55348	5.73829	0.255647	-17.9121	4.80512
																																						3	15,430*	7.26678	0.0357269	1.04587	29.8142
																																					3	1	-21,983*	6.53255	0.00102065	-34.9143	-9.05272
																																						2	-15,430*	7.26678	0.0357269	-29.8142	-1.04587
																																				3	1	2	-1.23408	5.38276	0.819044	-11.8889	9.42076
																																						3	3.21994	5.85779	0.583532	-8.37519	14.8151
																																					2	1	1.23408	5.38276	0.819044	-9.42076	11.8889
																																						3	4.45402	5.97397	0.45735	-7.3711	16.2791
																																					3	1	-3.21994	5.85779	0.583532	-14.8151	8.37519
																																						2	-4.45402	5.97397	0.45735	-16.2791	7.3711
		CS discrimination scores analysis
	ANOVA
			Sum of Squares	df	Mean Square	F	Sig.
	CSdisc_FPSr_fc_B1	Between Groups	1252.72	4	313.179	0.444835	0.775974
		Within Groups	85188.2	121	704.035
		Total	86440.9	125
	CSdisc_FPSr_fc_B2	Between Groups	3787.9	4	946.974	0.840202	0.502274
		Within Groups	136377	121	1127.08
		Total	140165	125
	CSdisc_FPSr_fc_B3	Between Groups	5136.39	4	1284.1	1.01431	0.402839
		Within Groups	153183	121	1265.98
		Total	158320	125
	CSdisc_FPSr_fe_B1	Between Groups	6847.81	4	1711.95	1.16632	0.329022
		Within Groups	180543	123	1467.83
		Total	187391	127
	CSdisc_FPSr_fe_B2	Between Groups	7536.1	4	1884.02	2.38402	0.0549558
		Within Groups	97203.5	123	790.272
		Total	104740	127
	CSdisc_FPSr_fe_B3	Between Groups	5494.67	4	1373.67	1.97543	0.102392
		Within Groups	85531.4	123	695.377
		Total	91026.1	127
	Fear acquisition: Whole sample with follicular group (early follicular women and late follicular women) as a between-subjects factor
Mauchly's Test of Sphericity
Within Subjects Effect	Mauchly's W	Approx. Chi-Square	df	Sig.	Epsilonb
					Greenhouse-Geisser
cstype	0.525462	30.8869	2	1.9633e-07	0.678178
block	0.81188	10.0033	2	0.00672681	0.841666
cstype * block	0.356384	48.9219	9	1.75299e-07	0.617414
Tests of Within-Subjects Effects										Pairwise Comparisons								Pairwise Comparisons								Pairwise Comparisons
Source		Type III Sum of Squares	df	Mean Square	F	Sig.	Partial Eta Squared					Mean Difference (I-J)	Std. Error	Sig.b	95% Confidence Interval for Differenceb					Mean Difference (I-J)	Std. Error	Sig.b	95% Confidence Interval for Differenceb							Mean Difference (I-J)	Std. Error	Sig.b	95% Confidence Interval for Differenceb
cstype	Sphericity Assumed	43876	2	21938	19.3724	8.1367e-08	0.283337			(I) cstype	(j) cstype				Lower Bound	Upper Bound		(I) block	(j) block				Lower Bound	Upper Bound		group	block	(l) cstype	(j)cstype				Lower Bound	Upper Bound
	Greenhouse-Geisser	43876	1.35636	32348.5	19.3724	5.52657e-06	0.283337			1	2	9,397*	3.69937	0.0143045	1.96243	16.8308		1	2	5,269*	2.21099	0.0210864	0.825974	9.71226		EF	1	1	2	3.92836	6.68703	0.559593	-9.50974	17.3665
cstype * EFLF	Sphericity Assumed	2213.1	2	1106.55	0.97714	0.380022	0.0195517				3	23,991*	4.97059	1.39878e-05	14.0019	33.9794			3	7,008*	3.04738	0.025768	0.884004	13.1319					3	25,442*	7.35296	0.00112793	10.6659	40.2186
	Greenhouse-Geisser	2213.1	1.35636	1631.65	0.97714	0.352137	0.0195517			2	1	-9,397*	3.69937	0.0143045	-16.8308	-1.96243		2	1	-5,269*	2.21099	0.0210864	-9.71226	-0.825974				2	1	-3.92836	6.68703	0.559593	-17.3665	9.50974
Error(cstype)	Sphericity Assumed	110979	98	1132.44							3	14,594*	2.62104	1.07544e-06	9.32687	19.8612			3	1.73883	3.31639	0.602424	-4.92571	8.40337					3	21,514*	5.23164	0.000149082	11.0005	32.0273
	Greenhouse-Geisser	110979	66.4615	1669.82						3	1	-23,991*	4.97059	1.39878e-05	-33.9794	-14.0019		3	1	-7,008*	3.04738	0.025768	-13.1319	-0.884004				3	1	-25,442*	7.35296	0.00112793	-40.2186	-10.6659
block	Sphericity Assumed	3998.06	2	1999.03	3.174	0.046	0.061				2	-14,594*	2.62104	1.07544e-06	-19.8612	-9.32687			2	-1.73883	3.31639	0.602424	-8.40337	4.92571					2	-21,514*	5.23164	0.000149082	-32.0273	-11.0005
	Greenhouse-Geisser	3998.06	1.683	2375.08	3.174	0.055	0.061																				2	1	2	12,003*	5.05655	0.0215714	1.84158	22.1646
block * EFLF	Sphericity Assumed	212.481	2	106.24	0.168681	0.845023	0.00343066																						3	22,506*	6.35584	0.000885248	9.73364	35.2787
	Greenhouse-Geisser	212.481	1.68333	126.226	0.168681	0.808198	0.00343066																					2	1	-12,003*	5.05655	0.0215714	-22.1646	-1.84158
Error(block)	Sphericity Assumed	61723.3	98	629.83																									3	10.5031	5.87773	0.0801362	-1.30867	22.3148
	Greenhouse-Geisser	61723.3	82.483	748.313																								3	1	-22,506*	6.35584	0.000885248	-35.2787	-9.73364
cstype * block	Sphericity Assumed	2690.83	4	672.707	1.569	0.184	0.031																						2	-10.5031	5.87773	0.0801362	-22.3148	1.30867
	Greenhouse-Geisser	2690.83	2.47	1089.56	1.569	0.207	0.031																				3	1	2	13.5253	10.0693	0.185389	-6.70973	33.7603
cstype * block * EFLF	Sphericity Assumed	5180.34	4	1295.09	3.021	0.019	0.058																						3	10.5922	13.3173	0.430234	-16.1699	37.3543
	Greenhouse-Geisser	5180.34	2.47	2097.6	3.021	0.042	0.058																					2	1	-13.5253	10.0693	0.185389	-33.7603	6.70973
Error(cstype*block)	Sphericity Assumed	84032.3	196	428.736																									3	-2.93312	6.10707	0.633163	-15.2057	9.33949
	Greenhouse-Geisser	84032.3	121.013	694.407																								3	1	-10.5922	13.3173	0.430234	-37.3543	16.1699
																													2	2.93312	6.10707	0.633163	-9.33949	15.2057
																										LF	1	1	2	5.60715	5.82433	0.34042	-6.09728	17.3116
																													3	24,973*	6.40434	0.000293531	12.1026	37.8427
																												2	1	-5.60715	5.82433	0.34042	-17.3116	6.09728
																													3	19,366*	4.5567	9.54909e-05	10.2085	28.5225
																												3	1	-24,973*	6.40434	0.000293531	-37.8427	-12.1026
																													2	-19,366*	4.5567	9.54909e-05	-28.5225	-10.2085
																											2	1	2	1.37597	4.4042	0.756046	-7.4746	10.2265
																													3	18,993*	5.53586	0.00123054	7.86795	30.1174
																												2	1	-1.37597	4.4042	0.756046	-10.2265	7.4746
																													3	17,617*	5.11943	0.00119349	7.32882	27.9046
																												3	1	-18,993*	5.53586	0.00123054	-30.1174	-7.86795
																													2	-17,617*	5.11943	0.00119349	-27.9046	-7.32882
																											3	1	2	19,940*	8.77025	0.0274108	2.31524	37.5642
																													3	41,438*	11.5992	0.000805064	18.1285	64.7474
																												2	1	-19,940*	8.77025	0.0274108	-37.5642	-2.31524
																													3	21,498*	5.31918	0.000186951	10.8089	32.1875
																												3	1	-41,438*	11.5992	0.000805064	-64.7474	-18.1285
																													2	-21,498*	5.31918	0.000186951	-32.1875	-10.8089
	Fear extinction: Whole sample with follicular group (early follicular women and late follicular women) as a between-subjects factor
Mauchly's Test of Sphericity
					Epsilonb
Within Subjects Effect	Mauchly's W	Approx. Chi-Square	df	Sig.	Greenhouse-Geisser
cstype	0.902199	5.146	2	0.0763062	0.910912
block	0.910849	4.66893	2	0.0968623	0.918146
cstype * block	0.782425	12.1247	9	0.206606	0.894016
Tests of Within-Subjects Effects
Source		Type III Sum of Squares	df	Mean Square	F	Sig.	Partial Eta Squared			Pairwise Comparisons								Pairwise Comparisons
cstype	Sphericity Assumed	35251.5	2	17625.8	30.904	0	0.377
	Greenhouse-Geisser	35251.5	1.822	19349.6	30.904	0	0.377								95% Confidence Interval for Differenceb								95% Confidence Interval for Differenceb
cstype * EFLF	Sphericity Assumed	1106.89	2	553.447	0.97	0.382	0.019			(I) cstype	(j) cstype	Mean Difference (I-J)	Std. Error	Sig.b	Lower Bound	Upper Bound		(I) block	(j) block	Mean Difference (I-J)	Std. Error	Sig.b	Lower Bound	Upper Bound
	Greenhouse-Geisser	1106.89	1.822	607.575	0.97	0.376	0.019			1	2	7,465*	2.33475	0.00238224	2.77816	12.1526		1	2	17,585*	3.13441	8.30868e-07	11.2924	23.8776
Error(cstype)	Sphericity Assumed	58174.4	102	570.337							3	20,957*	2.65856	2.21695e-10	15.6194	26.294			3	24,036*	3.65806	2.59439e-08	16.692	31.3797
	Greenhouse-Geisser	58174.4	92.913	626.117						2	1	-7,465*	2.33475	0.00238224	-12.1526	-2.77816		2	1	-17,585*	3.13441	8.30868e-07	-23.8776	-11.2924
block	Sphericity Assumed	48355.6	2	24177.8	29.671	0	0.368				3	13,491*	3.06354	5.46294e-05	7.34104	19.6416			3	6,451*	2.84429	0.0275947	0.740694	12.161
	Greenhouse-Geisser	48355.6	1.836	26333.3	29.671	0	0.368			3	1	-20,957*	2.65856	2.21695e-10	-26.294	-15.6194		3	1	-24,036*	3.65806	2.59439e-08	-31.3797	-16.692
block * EFLF	Sphericity Assumed	793.944	2	396.972	0.487	0.616	0.009				2	-13,491*	3.06354	5.46294e-05	-19.6416	-7.34104			2	-6,451*	2.84429	0.0275947	-12.161	-0.740694
	Greenhouse-Geisser	793.944	1.836	432.363	0.487	0.6	0.009
Error(block)	Sphericity Assumed	83117.3	102	814.875
	Greenhouse-Geisser	83117.3	93.651	887.523
cstype * block	Sphericity Assumed	3150.61	4	787.654	2.211	0.069	0.042
	Greenhouse-Geisser	3150.61	3.576	881.029	2.211	0.077	0.042
cstype * block * EFLF	Sphericity Assumed	3107.73	4	776.934	2.18083	0.0723936	0.0410078
	Greenhouse-Geisser	3107.73	3.57606	869.038	2.18083	0.0803261	0.0410078
Error(cstype*block)	Sphericity Assumed	72676.2	204	356.256
	Greenhouse-Geisser	72676.2	182.379	398.489
	Fear acquisition: Whole sample with OCA-LF group (oral contraceptives women and late follicular women) as a between-subjects factor
Mauchly's Test of Sphericity
Within Subjects Effect	Mauchly's W	Approx. Chi-Square	df	Sig.	Epsilonb
					Greenhouse-Geisser
cstype	0.510901	33.579	2	5.10986e-08	0.671547
block	0.839136	8.76909	2	0.0124685	0.861428
cstype * block	0.348211	52.132	9	4.36195e-08	0.653761
Tests of Within-Subjects Effects										Pairwise Comparisons								Pairwise Comparisons								Pairwise Comparisons									Pairwise Comparisons									Pairwise Comparisons
Source		Type III Sum of Squares	df	Mean Square	F	Sig.	Partial Eta Squared					Mean Difference (I-J)	Std. Error	Sig.b	95% Confidence Interval for Differenceb					Mean Difference (I-J)	Std. Error	Sig.b	95% Confidence Interval for Differenceb						Mean Difference (I-J)	Std. Error	Sig.b	95% Confidence Interval for Differenceb						Mean Difference (I-J)	Std. Error	Sig.b	95% Confidence Interval for Differenceb							Mean Difference (I-J)	Std. Error
cstype	Sphericity Assumed	60699.5	2	30349.7	24.327	0	0.323			(I) cstype	(j) cstype				Lower Bound	Upper Bound		(I) block	(j) block				Lower Bound	Upper Bound		OCALF	(l) block	(j) block				Lower Bound	Upper Bound		block	(l) cstype	(j) cstype				Lower Bound	Upper Bound		OCALF	block	(l) cstype	(j)cstype
	Greenhouse-Geisser	60699.5	1.343	45193.8	24.327	0	0.323			1	2	10,529*	3.64158	0.00562329	3.21855	17.8401		1	2	5,675*	2.19256	0.0125398	1.27291	10.0764		oca	1	2	5.87603	3.24372	0.0759528	-0.636014	12.3881		1	1	2	8.68964	4.57281	0.0630559	-0.490664	17.8699		OCA	1	1	2	11.7721	6.76511
cstype * OCALF	Sphericity Assumed	508.74	2	254.37	0.203893	0.815881	0.00398198				3	27,505*	5.14269	2.10749e-06	17.1805	37.8293			3	12,161*	2.97623	0.000155438	6.18579	18.1359				3	18,658*	4.40309	9.47979e-05	9.81836	27.4975				3	31,183*	4.95611	7.13946e-08	21.233	41.1326					3	37,393*	7.33215
	Greenhouse-Geisser	508.74	1.34309	378.782	0.203893	0.725335	0.00398198			2	1	-10,529*	3.64158	0.00562329	-17.8401	-3.21855		2	1	-5,675*	2.19256	0.0125398	-10.0764	-1.27291			2	1	-5.87603	3.24372	0.0759528	-12.3881	0.636014			2	1	-8.68964	4.57281	0.0630559	-17.8699	0.490664				2	1	-11.7721	6.76511
Error(cstype)	Sphericity Assumed	127252	102	1247.57							3	16,976*	2.79149	1.52998e-07	11.3714	22.5797			3	6,486*	3.16881	0.0458404	0.124495	12.8478				3	12,782*	4.688	0.00875246	3.37035	22.1935				3	22,493*	4.07294	1.13584e-06	14.3164	30.67					3	25,621*	6.02559
	Greenhouse-Geisser	127252	68.4978	1857.75						3	1	-27,505*	5.14269	2.10749e-06	-37.8293	-17.1805		3	1	-12,161*	2.97623	0.000155438	-18.1359	-6.18579			3	1	-18,658*	4.40309	9.47979e-05	-27.4975	-9.81836			3	1	-31,183*	4.95611	7.13946e-08	-41.1326	-21.233				3	1	-37,393*	7.33215
block	Sphericity Assumed	11669.6	2	5834.78	9.371	0	0.155				2	-16,976*	2.79149	1.52998e-07	-22.5797	-11.3714			2	-6,486*	3.16881	0.0458404	-12.8478	-0.124495				2	-12,782*	4.688	0.00875246	-22.1935	-3.37035				2	-22,493*	4.07294	1.13584e-06	-30.67	-14.3164					2	-25,621*	6.02559
	Greenhouse-Geisser	11669.6	1.723	6773.39	9.371	0	0.155																			lf	1	2	5.47331	2.95087	0.0694084	-0.45081	11.3974		2	1	2	1.23334	4.84886	0.800243	-8.50116	10.9678			2	1	2	1.09071	7.1735
block * OCALF	Sphericity Assumed	4301.51	2	2150.76	3.454	0.035	0.063																					3	5.66371	4.00557	0.163449	-2.3778	13.7052				3	21,066*	5.20772	0.000177348	10.6113	31.5212					3	23,140*	7.7044
	Greenhouse-Geisser	4301.51	1.723	2496.73	3.454	0.043	0.063																				2	1	-5.47331	2.95087	0.0694084	-11.3974	0.45081			2	1	-1.23334	4.84886	0.800243	-10.9678	8.50116				2	1	-1.09071	7.1735
Error(block)	Sphericity Assumed	63508.8	102	622.635																								3	0.190406	4.26476	0.964563	-8.37145	8.75227				3	19,833*	4.46895	4.87467e-05	10.8612	28.8047					3	22,049*	6.61144
	Greenhouse-Geisser	63508.8	87.866	722.795																							3	1	-5.66371	4.00557	0.163449	-13.7052	2.3778			3	1	-21,066*	5.20772	0.000177348	-31.5212	-10.6113				3	1	-23,140*	7.7044
cstype * block	Sphericity Assumed	6743.88	4	1685.97	3.227	0.014	0.06																					2	-0.190406	4.26476	0.964563	-8.75227	8.37145				2	-19,833*	4.46895	4.87467e-05	-28.8047	-10.8612					2	-22,049*	6.61144
	Greenhouse-Geisser	6743.88	2.615	2578.88	3.227	0.03	0.06																												3	1	2	21,665*	6.20026	0.000992656	9.21747	34.1126			3	1	2	23,390*	9.17279
cstype * block * OCALF	Sphericity Assumed	5816.16	4	1454.04	2.783	0.028	0.052																														3	30,266*	8.65373	0.000983115	12.8926	47.6387					3	19.0933	12.8025
	Greenhouse-Geisser	5816.16	2.615	2224.11	2.783	0.051	0.052																													2	1	-21,665*	6.20026	0.000992656	-34.1126	-9.21747				2	1	-23,390*	9.17279
Error(cstype*block)	Sphericity Assumed	106581	204	522.456																																	3	8,601*	3.98252	0.0355299	0.605363	16.5959					3	-4.297	5.89182
	Greenhouse-Geisser	106581	133.367	799.155																																3	1	-30,266*	8.65373	0.000983115	-47.6387	-12.8926				3	1	-19.0933	12.8025
																																					2	-8,601*	3.98252	0.0355299	-16.5959	-0.605363					2	4.297	5.89182
																																												LF	1	1	2	5.60715	6.15434
																																															3	24,973*	6.67019
																																														2	1	-5.60715	6.15434
																																															3	19,366*	5.48158
																																														3	1	-24,973*	6.67019
																																															2	-19,366*	5.48158
																																													2	1	2	1.37597	6.52586
																																															3	18,993*	7.00883
																																														2	1	-1.37597	6.52586
																																															3	17,617*	6.01454
																																														3	1	-18,993*	7.00883
																																															2	-17,617*	6.01454
																																													3	1	2	19,940*	8.34464
																																															3	41,438*	11.6466
																																														2	1	-19,940*	8.34464
																																															3	21,498*	5.35989
																																														3	1	-41,438*	11.6466
																																															2	-21,498*	5.35989
	Fear extinction: Whole sample with OCA-LF group (oral contraceptives women and late follicular women) as a between-subjects factor
Mauchly's Test of Sphericity
					Epsilonb
Within Subjects Effect	Mauchly's W	Approx. Chi-Square	df	Sig.	Greenhouse-Geisser
cstype	0.91931	4.2907	2	0.117027	0.925335
block	0.816484	10.3401	2	0.00568421	0.84494
cstype * block	0.743451	14.9462	9	0.092585	0.882589
Tests of Within-Subjects Effects
Source		Type III Sum of Squares	df	Mean Square	F	Sig.	Partial Eta Squared			Pairwise Comparisons								Pairwise Comparisons								Pairwise Comparisons									Pairwise Comparisons
cstype	Sphericity Assumed	40373.6	2	20186.8	24.599	0	0.321
	Greenhouse-Geisser	40373.6	1.851	21815.6	24.599	0	0.321								95% Confidence Interval for Differenceb								95% Confidence Interval for Differenceb						Mean Difference (I-J)	Std. Error	Sig.b	95% Confidence Interval for Differenceb							Mean Difference (I-J)	Std. Error	Sig.b	95% Confidence Interval for Differenceb
cstype * OCALF	Sphericity Assumed	424.991	2	212.496	0.259	0.772	0.005			(I) cstype	(j) cstype	Mean Difference (I-J)	Std. Error	Sig.b	Lower Bound	Upper Bound		(I) block	(j) block	Mean Difference (I-J)	Std. Error	Sig.b	Lower Bound	Upper Bound		block	(l) cstype	(j) cstype				Lower Bound	Upper Bound		OCALF	block	(l) cstype	(j)cstype				Lower Bound	Upper Bound
	Greenhouse-Geisser	424.991	1.851	229.642	0.259	0.755	0.005			1	2	5.24124	2.74982	0.0621807	-0.276682	10.7592		1	2	18,247*	3.35659	1.47161e-06	11.5117	24.9827		1	1	2	7.30534	4.72121	0.127845	-2.16845	16.7791		OCA	1	1	2	15,003*	7.03796	0.0377744	0.880285	29.1257
Error(cstype)	Sphericity Assumed	85346.6	104	820.641							3	21,539*	3.26341	2.14805e-08	14.9903	28.0874			3	26,784*	3.36969	1.53506e-10	20.0225	33.5461				3	34,695*	5.45352	5.1401e-08	23.7518	45.6384					3	46,184*	8.12962	6.11262e-07	29.871	62.4976
	Greenhouse-Geisser	85346.6	96.235	886.858						2	1	-5.24124	2.74982	0.0621807	-10.7592	0.276682		2	1	-18,247*	3.35659	1.47161e-06	-24.9827	-11.5117			2	1	-7.30534	4.72121	0.127845	-16.7791	2.16845				2	1	-15,003*	7.03796	0.0377744	-29.1257	-0.880285
block	Sphericity Assumed	59906.2	2	29953.1	40.192	0	0.436				3	16,298*	3.54439	2.76046e-05	9.18527	23.4099			3	8,537*	2.30765	0.000521943	3.90648	13.1677				3	27,390*	6.16469	4.66835e-05	15.0194	39.7601					3	31,181*	9.18977	0.00132885	12.7407	49.622
	Greenhouse-Geisser	59906.2	1.69	35450	40.192	0	0.436			3	1	-21,539*	3.26341	2.14805e-08	-28.0874	-14.9903		3	1	-26,784*	3.36969	1.53506e-10	-33.5461	-20.0225			3	1	-34,695*	5.45352	5.1401e-08	-45.6384	-23.7518				3	1	-46,184*	8.12962	6.11262e-07	-62.4976	-29.871
block * OCALF	Sphericity Assumed	90.177	2	45.089	0.061	0.941	0.001				2	-16,298*	3.54439	2.76046e-05	-23.4099	-9.18527			2	-8,537*	2.30765	0.000521943	-13.1677	-3.90648				2	-27,390*	6.16469	4.66835e-05	-39.7601	-15.0194					2	-31,181*	9.18977	0.00132885	-49.622	-12.7407
	Greenhouse-Geisser	90.177	1.69	53.363	0.061	0.916	0.001																			2	1	2	9,987*	3.05446	0.00191267	3.85822	16.1167			2	1	2	6.55348	4.55333	0.156066	-2.58344	15.6904
Error(block)	Sphericity Assumed	77505.6	104	745.246																								3	22,966*	3.53009	3.03521e-08	15.8825	30.0498					3	21,983*	5.26235	0.000112911	11.4238	32.5432
	Greenhouse-Geisser	77505.6	87.8738	882.01																							2	1	-9,987*	3.05446	0.00191267	-16.1167	-3.85822				2	1	-6.55348	4.55333	0.156066	-15.6904	2.58344
cstype * block	Sphericity Assumed	11652.3	4	2913.08	7.486	0	0.126																					3	12,979*	3.01392	7.37723e-05	6.9308	19.0265					3	15,430*	4.49289	0.00117447	6.41438	24.4457
	Greenhouse-Geisser	11652.3	3.53	3300.61	7.486	0	0.126																				3	1	-22,966*	3.53009	3.03521e-08	-30.0498	-15.8825				3	1	-21,983*	5.26235	0.000112911	-32.5432	-11.4238
cstype * block * OCALF	Sphericity Assumed	4108.93	4	1027.23	2.64	0.035	0.048																					2	-12,979*	3.01392	7.37723e-05	-19.0265	-6.9308					2	-15,430*	4.49289	0.00117447	-24.4457	-6.41438
	Greenhouse-Geisser	4108.93	3.53	1163.88	2.64	0.042	0.048																			3	1	2	-1.56908	4.1117	0.704304	-9.81981	6.68165			3	1	2	-1.23408	6.12936	0.841219	-13.5335	11.0654
Error(cstype*block)	Sphericity Assumed	80939.1	208	389.13																								3	6.95532	4.17057	0.101385	-1.41355	15.3242					3	3.21994	6.21713	0.606714	-9.25564	15.6955
	Greenhouse-Geisser	80939.1	183.579	440.896																							2	1	1.56908	4.1117	0.704304	-6.68165	9.81981				2	1	1.23408	6.12936	0.841219	-11.0654	13.5335
																												3	8.5244	4.96665	0.0920546	-1.44192	18.4907					3	4.45402	7.40385	0.550067	-10.4029	19.3109
																											3	1	-6.95532	4.17057	0.101385	-15.3242	1.41355				3	1	-3.21994	6.21713	0.606714	-15.6955	9.25564
																												2	-8.5244	4.96665	0.0920546	-18.4907	1.44192					2	-4.45402	7.40385	0.550067	-19.3109	10.4029
																																			LF	1	1	2	-0.392296	6.29494	0.950547	-13.024	12.2394
																																						3	23,206*	7.27135	0.0024022	8.6148	37.7969
																																					2	1	0.392296	6.29494	0.950547	-12.2394	13.024
																																						3	23,598*	8.21958	0.00590645	7.10433	40.0919
																																					3	1	-23,206*	7.27135	0.0024022	-37.7969	-8.6148
																																						2	-23,598*	8.21958	0.00590645	-40.0919	-7.10433
																																				2	1	2	13,421*	4.07262	0.00177364	5.24912	21.5937
																																						3	23,949*	4.70679	5.05609e-06	14.5039	33.3936
																																					2	1	-13,421*	4.07262	0.00177364	-21.5937	-5.24912
																																						3	10,527*	4.01856	0.0115083	2.4635	18.5912
																																					3	1	-23,949*	4.70679	5.05609e-06	-33.3936	-14.5039
																																						2	-10,527*	4.01856	0.0115083	-18.5912	-2.4635
																																				3	1	2	-1.90408	5.48227	0.729756	-12.905	9.09689
																																						3	10.6907	5.56077	0.0600255	-0.467788	21.8492
																																					2	1	1.90408	5.48227	0.729756	-9.09689	12.905
																																						3	12.5948	6.6222	0.06273	-0.693638	25.8832
																																					3	1	-10.6907	5.56077	0.0600255	-21.8492	0.467788
																																						2	-12.5948	6.6222	0.06273	-25.8832	0.693638
	Fear acquisition: Whole sample with estradiol levels (high estradiol and low estradiol) as a between-subjects factor
Mauchly's Test of Sphericity
Within Subjects Effect	Mauchly's W	Approx. Chi-Square	df	Sig.	Epsilonb
					Greenhouse-Geisser
cstype	0.667121	48.9789	2	2.31406e-11	0.750256
block	0.858474	18.4645	2	9.78313e-05	0.87602
cstype * block	0.671816	47.8983	9	2.67666e-07	0.813394
Tests of Within-Subjects Effects										Pairwise Comparisons								Pairwise Comparisons								Pairwise Comparisons
Source		Type III Sum of Squares	df	Mean Square	F	Sig.	Partial Eta Squared					Mean Difference (I-J)	Std. Error	Sig.b	95% Confidence Interval for Differenceb					Mean Difference (I-J)	Std. Error	Sig.b	95% Confidence Interval for Differenceb						Mean Difference (I-J)	Std. Error	Sig.b	95% Confidence Interval for Differenceb
cstype	Sphericity Assumed	126313	2	63156.5	64.9653	2.40462e-23	0.347473			(I) cstype	(j) cstype				Lower Bound	Upper Bound		(I) block	(j) block				Lower Bound	Upper Bound		block	(l) cstype	(j) cstype				Lower Bound	Upper Bound
	Greenhouse-Geisser	126313	1.50051	84180	64.9653	3.66441e-18	0.347473			1	2	9,420*	1.79405	6.50479e-07	5.86851	12.9715		1	2	7,791*	1.34324	5.33739e-08	5.13161	10.4498		1	1	2	5,937*	2.34723	0.0126962	1.2908	10.5839
cstype * estradiol_split	Sphericity Assumed	2277.84	2	1138.92	1.17154	0.311627	0.00951144				3	25,765*	2.86123	3.56031e-15	20.1007	31.4289			3	12,308*	1.87445	1.32617e-09	8.59771	16.019				3	29,357*	3.05438	1.26499e-16	23.3103	35.4032
	Greenhouse-Geisser	2277.84	1.50051	1518.04	1.17154	0.301289	0.00951144			2	1	-9,420*	1.79405	6.50479e-07	-12.9715	-5.86851		2	1	-7,791*	1.34324	5.33739e-08	-10.4498	-5.13161			2	1	-5,937*	2.34723	0.0126962	-10.5839	-1.2908
Error(cstype)	Sphericity Assumed	237206	244	972.157							3	16,345*	2.07148	1.45815e-12	12.2441	20.4455			3	4,518*	1.82651	0.0147594	0.901934	8.13343				3	23,419*	2.99852	2.22826e-12	17.4835	29.3553
	Greenhouse-Geisser	237206	183.062	1295.77						3	1	-25,765*	2.86123	3.56031e-15	-31.4289	-20.1007		3	1	-12,308*	1.87445	1.32617e-09	-16.019	-8.59771			3	1	-29,357*	3.05438	1.26499e-16	-35.4032	-23.3103
block	Sphericity Assumed	28812.4	2	14406.2	26.8778	2.82248e-11	0.180536				2	-16,345*	2.07148	1.45815e-12	-20.4455	-12.2441			2	-4,518*	1.82651	0.0147594	-8.13343	-0.901934				2	-23,419*	2.99852	2.22826e-12	-29.3553	-17.4835
	Greenhouse-Geisser	28812.4	1.75204	16445.1	26.8778	3.62951e-10	0.180536																			2	1	2	7,013*	3.01236	0.0215602	1.04942	12.9759
block * estradiol_split	Sphericity Assumed	1253.9	2	626.951	1.16971	0.312191	0.00949674																					3	23,707*	3.3934	1.60994e-10	16.9891	30.4243
	Greenhouse-Geisser	1253.9	1.75204	715.681	1.16971	0.307804	0.00949674																				2	1	-7,013*	3.01236	0.0215602	-12.9759	-1.04942
Error(block)	Sphericity Assumed	130781	244	535.988																								3	16,694*	2.61073	3.09608e-09	11.5258	21.8622
	Greenhouse-Geisser	130781	213.749	611.845																							3	1	-23,707*	3.3934	1.60994e-10	-30.4243	-16.9891
cstype * block	Sphericity Assumed	7324.58	4	1831.15	4.36629	0.00177143	0.0345527																					2	-16,694*	2.61073	3.09608e-09	-21.8622	-11.5258
	Greenhouse-Geisser	7324.58	3.25358	2251.24	4.36629	0.00377237	0.0345527																			3	1	2	15,310*	3.21714	5.40022e-06	8.94136	21.6787
cstype * block * estradiol_split	Sphericity Assumed	3385.77	4	846.442	2.01831	0.0907196	0.0162743																					3	24,231*	4.33847	1.44187e-07	15.6425	32.8194
	Greenhouse-Geisser	3385.77	3.25358	1040.63	2.01831	0.105433	0.0162743																				2	1	-15,310*	3.21714	5.40022e-06	-21.6787	-8.94136
Error(cstype*block)	Sphericity Assumed	204658	488	419.382																								3	8,921*	2.70351	0.00126882	3.56909	14.2728
	Greenhouse-Geisser	204658	396.937	515.595																							3	1	-24,231*	4.33847	1.44187e-07	-32.8194	-15.6425
																												2	-8,921*	2.70351	0.00126882	-14.2728	-3.56909
	Fear extinction: Whole sample with estradiol levels (high estradiol and low estradiol) as a between-subjects factor
Mauchly's Test of Sphericity
					Epsilonb
Within Subjects Effect	Mauchly's W	Approx. Chi-Square	df	Sig.	Greenhouse-Geisser
cstype	0.887675	14.6553	2	0.000657103	0.899018
block	0.848921	20.1461	2	4.22023e-05	0.86875
cstype * block	0.783426	29.8794	9	0.000460494	0.895841
Tests of Within-Subjects Effects
Source		Type III Sum of Squares	df	Mean Square	F	Sig.	Partial Eta Squared			Pairwise Comparisons								Pairwise Comparisons								Pairwise Comparisons
cstype	Sphericity Assumed	119753	2	59876.3	70.0995	7.40039e-25	0.361152
	Greenhouse-Geisser	119753	1.79804	66601.9	70.0995	1.30003e-22	0.361152								95% Confidence Interval for Differenceb								95% Confidence Interval for Differenceb						Mean Difference (I-J)	Std. Error	Sig.b	95% Confidence Interval for Differenceb
cstype * estradiol_split	Sphericity Assumed	175.659	2	87.8293	0.102825	0.902323	0.000828548			(I) cstype	(j) cstype	Mean Difference (I-J)	Std. Error	Sig.b	Lower Bound	Upper Bound		(I) block	(j) block	Mean Difference (I-J)	Std. Error	Sig.b	Lower Bound	Upper Bound		block	(l) cstype	(j) cstype				Lower Bound	Upper Bound
	Greenhouse-Geisser	175.659	1.79804	97.6947	0.102825	0.882994	0.000828548			1	2	7,383*	1.74769	4.59991e-05	3.92376	10.8421		1	2	18,933*	2.14681	8.83214e-15	14.6839	23.1822		1	1	2	11,667*	3.442	0.000938722	4.85473	18.4801
Error(cstype)	Sphericity Assumed	211832	248	854.161							3	24,544*	2.36263	1.44002e-18	19.8672	29.2198			3	26,572*	2.3835	2.02275e-20	21.8549	31.2901				3	37,699*	4.23212	5.42682e-15	29.3225	46.0756
	Greenhouse-Geisser	211832	222.957	950.105						2	1	-7,383*	1.74769	4.59991e-05	-10.8421	-3.92376		2	1	-18,933*	2.14681	8.83214e-15	-23.1822	-14.6839			2	1	-11,667*	3.442	0.000938722	-18.4801	-4.85473
block	Sphericity Assumed	141345	2	70672.5	85.9129	4.48162e-29	0.409279				3	17,161*	2.22156	3.26268e-12	12.7635	21.5577			3	7,639*	1.66751	1.10917e-05	4.33899	10.9399				3	26,032*	3.57471	3.32408e-11	18.9562	33.107
	Greenhouse-Geisser	141345	1.7375	81349.6	85.9129	1.30587e-25	0.409279			3	1	-24,544*	2.36263	1.44002e-18	-29.2198	-19.8672		3	1	-26,572*	2.3835	2.02275e-20	-31.2901	-21.8549			3	1	-37,699*	4.23212	5.42682e-15	-46.0756	-29.3225
block * estradiol_split	Sphericity Assumed	691.239	2	345.619	0.42	0.657	0.003				2	-17,161*	2.22156	3.26268e-12	-21.5577	-12.7635			2	-7,639*	1.66751	1.10917e-05	-10.9399	-4.33899				2	-26,032*	3.57471	3.32408e-11	-33.107	-18.9562
	Greenhouse-Geisser	691.239	1.738	397.835	0.42	0.629	0.003																			2	1	2	7,224*	2.58903	0.00609689	2.10003	12.3489
Error(block)	Sphericity Assumed	204006	248	822.606																								3	23,638*	2.8632	1.89809e-13	17.9714	29.3055
	Greenhouse-Geisser	204006	215.45	946.885																							2	1	-7,224*	2.58903	0.00609689	-12.3489	-2.10003
cstype * block	Sphericity Assumed	21172.9	4	5293.23	10.9955	1.49864e-08	0.0814511																					3	16,414*	3.18525	9.80391e-07	10.1095	22.7185
	Greenhouse-Geisser	21172.9	3.58336	5908.67	10.9955	7.05073e-08	0.0814511																				3	1	-23,638*	2.8632	1.89809e-13	-29.3055	-17.9714
cstype * block * estradiol_split	Sphericity Assumed	1084.28	4	271.071	0.563091	0.68956	0.00452053																					2	-16,414*	3.18525	9.80391e-07	-22.7185	-10.1095
	Greenhouse-Geisser	1084.28	3.58336	302.588	0.563091	0.670448	0.00452053																			3	1	2	3.25692	2.41225	0.179424	-1.5176	8.03144
Error(cstype*block)	Sphericity Assumed	238773	496	481.398																								3	12,293*	2.5438	3.90325e-06	7.25816	17.3279
	Greenhouse-Geisser	238773	444.337	537.37																							2	1	-3.25692	2.41225	0.179424	-8.03144	1.5176
																												3	9,036*	2.59529	0.000688608	3.89931	14.1729
																											3	1	-12,293*	2.5438	3.90325e-06	-17.3279	-7.25816
																												2	-9,036*	2.59529	0.000688608	-14.1729	-3.89931
	Fear acquisition: Whole sample with progesterone levels (high progesterone and low progesterone) as a between-subjects factor
Mauchly's Test of Sphericity
Within Subjects Effect	Mauchly's W	Approx. Chi-Square	df	Sig.	Epsilonb
					Greenhouse-Geisser
cstype	0.670717	49.1272	2	2.14865e-11	0.752285
block	0.836233	21.9983	2	1.67159e-05	0.859279
cstype * block	0.678106	47.5529	9	3.10472e-07	0.818041
Tests of Within-Subjects Effects										Pairwise Comparisons								Pairwise Comparisons								Pairwise Comparisons
Source		Type III Sum of Squares	df	Mean Square	F	Sig.	Partial Eta Squared					Mean Difference (I-J)	Std. Error	Sig.b	95% Confidence Interval for Differenceb					Mean Difference (I-J)	Std. Error	Sig.b	95% Confidence Interval for Differenceb						Mean Difference (I-J)	Std. Error	Sig.b	95% Confidence Interval for Differenceb
cstype	Sphericity Assumed	127387	2	63693.4	66.47	0	0.349			(I) cstype	(j) cstype				Lower Bound	Upper Bound		(I) block	(j) block				Lower Bound	Upper Bound		block	(l) cstype	(j) cstype				Lower Bound	Upper Bound
	Greenhouse-Geisser	127387	1.505	84666.5	66.47	0	0.349			1	2	9,154*	1.77747	9.93943e-07	5.63583	12.672		1	2	7,848*	1.30251	1.78407e-08	5.26991	10.426		1	1	2	6,073*	2.33786	0.0105237	1.44555	10.7001
cstype * progesterone_split	Sphericity Assumed	2622.66	2	1311.33	1.368	0.256	0.011				3	25,619*	2.81552	1.88947e-15	20.0467	31.1921			3	12,498*	1.87467	7.69004e-10	8.78767	16.2087				3	29,277*	3.01068	5.88728e-17	23.3184	35.2363
	Greenhouse-Geisser	2622.66	1.505	1743.13	1.368	0.254	0.011			2	1	-9,154*	1.77747	9.93943e-07	-12.672	-5.63583		2	1	-7,848*	1.30251	1.78407e-08	-10.426	-5.26991			2	1	-6,073*	2.33786	0.0105237	-10.7001	-1.44555
Error(cstype)	Sphericity Assumed	237640	248	958.227							3	16,465*	2.03156	4.28501e-13	12.4445	20.4865			3	4,650*	1.81847	0.0117563	1.05097	8.24949				3	23,204*	2.93538	1.24897e-12	17.3946	29.0144
	Greenhouse-Geisser	237640	186.567	1273.75						3	1	-25,619*	2.81552	1.88947e-15	-31.1921	-20.0467		3	1	-12,498*	1.87467	7.69004e-10	-16.2087	-8.78767			3	1	-29,277*	3.01068	5.88728e-17	-35.2363	-23.3184
block	Sphericity Assumed	30159.2	2	15079.6	28.108	0	0.185				2	-16,465*	2.03156	4.28501e-13	-20.4865	-12.4445			2	-4,650*	1.81847	0.0117563	-8.24949	-1.05097				2	-23,204*	2.93538	1.24897e-12	-29.0144	-17.3946
	Greenhouse-Geisser	30159.2	1.719	17549.1	28.108	0	0.185																			2	1	2	6,480*	2.99218	0.0322429	0.558	12.4027
block * progesterone_split	Sphericity Assumed	1340.99	2	670.496	1.25	0.288	0.01																					3	23,327*	3.35323	1.77709e-10	16.6898	29.9637
	Greenhouse-Geisser	1340.99	1.719	780.301	1.25	0.285	0.01																				2	1	-6,480*	2.99218	0.0322429	-12.4027	-0.558
Error(block)	Sphericity Assumed	133047	248	536.482																								3	16,846*	2.57986	1.52265e-09	11.7401	21.9527
	Greenhouse-Geisser	133047	213.101	624.34																							3	1	-23,327*	3.35323	1.77709e-10	-29.9637	-16.6898
cstype * block	Sphericity Assumed	6991.7	4	1747.92	4.15317	0.002557	0.0324079																					2	-16,846*	2.57986	1.52265e-09	-21.9527	-11.7401
	Greenhouse-Geisser	6991.7	3.27217	2136.72	4.15317	0.00503948	0.0324079																			3	1	2	14,909*	3.18076	7.17598e-06	8.61299	21.2042
cstype * block * progesterone_split	Sphericity Assumed	1623.97	4	405.993	0.965	0.426	0.008																					3	24,254*	4.27646	9.43468e-08	15.7899	32.7185
	Greenhouse-Geisser	1623.97	3.272	496.299	0.965	0.415	0.008																				2	1	-14,909*	3.18076	7.17598e-06	-21.2042	-8.61299
Error(cstype*block)	Sphericity Assumed	208749	496	420.865																								3	9,346*	2.70727	0.000761576	3.9871	14.704
	Greenhouse-Geisser	208749	405.749	514.479																							3	1	-24,254*	4.27646	9.43468e-08	-32.7185	-15.7899
																												2	-9,346*	2.70727	0.000761576	-14.704	-3.9871
	Fear extinction: Whole sample with progesterone levels (high progesterone and low progesterone) as a between-subjects factor
Mauchly's Test of Sphericity
					Epsilonb
Within Subjects Effect	Mauchly's W	Approx. Chi-Square	df	Sig.	Greenhouse-Geisser
cstype	0.880918	15.8488	2	0.000361802	0.89359
block	0.851983	20.0236	2	4.48681e-05	0.871067
cstype * block	0.79367	28.7511	9	0.000714489	0.900628
Tests of Within-Subjects Effects
Source		Type III Sum of Squares	df	Mean Square	F	Sig.	Partial Eta Squared			Pairwise Comparisons								Pairwise Comparisons								Pairwise Comparisons
cstype	Sphericity Assumed	116470	2	58234.9	68.039	0	0.351
	Greenhouse-Geisser	116470	1.787	65169.6	68.039	0	0.351								95% Confidence Interval for Differenceb								95% Confidence Interval for Differenceb						Mean Difference (I-J)	Std. Error	Sig.b	95% Confidence Interval for Differenceb
cstype * progesterone_split	Sphericity Assumed	400.276	2	200.138	0.234	0.792	0.002			(I) cstype	(j) cstype	Mean Difference (I-J)	Std. Error	Sig.b	Lower Bound	Upper Bound		(I) block	(j) block	Mean Difference (I-J)	Std. Error	Sig.b	Lower Bound	Upper Bound		block	(l) cstype	(j) cstype				Lower Bound	Upper Bound
	Greenhouse-Geisser	400.276	1.787	223.971	0.234	0.767	0.002			1	2	7,239*	1.72504	5.07702e-05	3.82532	10.6529		1	2	18,419*	2.1466	2.96015e-14	14.1712	22.6673		1	1	2	11,362*	3.40521	0.00111501	4.62292	18.1005
Error(cstype)	Sphericity Assumed	215687	252	855.901							3	24,010*	2.35697	3.81346e-18	19.3456	28.6743			3	26,363*	2.35385	1.24319e-20	21.7049	31.0213				3	36,895*	4.19503	9.1014e-15	28.5935	45.1971
	Greenhouse-Geisser	215687	225.185	957.824						2	1	-7,239*	1.72504	5.07702e-05	-10.6529	-3.82532		2	1	-18,419*	2.1466	2.96015e-14	-22.6673	-14.1712			2	1	-11,362*	3.40521	0.00111501	-18.1005	-4.62292
block	Sphericity Assumed	140431	2	70215.6	85.1982	5.4415e-29	0.403404				3	16,771*	2.20128	5.34128e-12	12.4145	21.1271			3	7,944*	1.65284	4.29856e-06	4.67292	11.2148				3	25,534*	3.54443	4.71503e-11	18.5192	32.5479
	Greenhouse-Geisser	140431	1.74213	80608.7	85.1982	1.34288e-25	0.403404			3	1	-24,010*	2.35697	3.81346e-18	-28.6743	-19.3456		3	1	-26,363*	2.35385	1.24319e-20	-31.0213	-21.7049			3	1	-36,895*	4.19503	9.1014e-15	-45.1971	-28.5935
block * progesterone_split	Sphericity Assumed	1095.05	2	547.525	0.664	0.516	0.005				2	-16,771*	2.20128	5.34128e-12	-21.1271	-12.4145			2	-7,944*	1.65284	4.29856e-06	-11.2148	-4.67292				2	-25,534*	3.54443	4.71503e-11	-32.5479	-18.5192
	Greenhouse-Geisser	1095.05	1.742	628.568	0.664	0.496	0.005																			2	1	2	7,159*	2.5484	0.00575881	2.1158	12.2022
Error(block)	Sphericity Assumed	207684	252	824.144																								3	23,414*	2.80134	1.00013e-13	17.8699	28.9574
	Greenhouse-Geisser	207684	219.509	946.131																							2	1	-7,159*	2.5484	0.00575881	-12.2022	-2.1158
cstype * block	Sphericity Assumed	21149.5	4	5287.38	11.1327	1.16266e-08	0.0811817																					3	16,255*	3.11968	7.47113e-07	10.0809	22.4284
	Greenhouse-Geisser	21149.5	3.60251	5870.76	11.1327	5.21741e-08	0.0811817																				3	1	-23,414*	2.80134	1.00013e-13	-28.9574	-17.8699
cstype * block * progesterone_split	Sphericity Assumed	1365.26	4	341.316	0.719	0.579	0.006																					2	-16,255*	3.11968	7.47113e-07	-22.4284	-10.0809
	Greenhouse-Geisser	1365.26	3.603	378.975	0.719	0.566	0.006																			3	1	2	3.19665	2.37575	0.18087	-1.50489	7.89818
Error(cstype*block)	Sphericity Assumed	239371	504	474.943																								3	11,721*	2.54333	9.7996e-06	6.68767	16.754
	Greenhouse-Geisser	239371	453.917	527.346																							2	1	-3.19665	2.37575	0.18087	-7.89818	1.50489
																												3	8,524*	2.59292	0.00131013	3.39288	13.6555
																											3	1	-11,721*	2.54333	9.7996e-06	-16.754	-6.68767
																												2	-8,524*	2.59292	0.00131013	-13.6555	-3.39288
	Fear acquisition: Whole sample with P/E2 ratios (high P/E2 ratio and low P/E2 ratio) as a between-subjects factor
Mauchly's Test of Sphericity
Within Subjects Effect	Mauchly's W	Approx. Chi-Square	df	Sig.	Epsilonb
					Greenhouse-Geisser
cstype	0.681286	46.4365	2	8.24979e-11	0.758315
block	0.855501	18.8843	2	7.93107e-05	0.873745
cstype * block	0.677411	46.8996	9	4.10964e-07	0.816557
Tests of Within-Subjects Effects										Pairwise Comparisons								Pairwise Comparisons								Pairwise Comparisons																	Pairwise Comparisons
Source		Type III Sum of Squares	df	Mean Square	F	Sig.	Partial Eta Squared					Mean Difference (I-J)	Std. Error	Sig.b	95% Confidence Interval for Differenceb					Mean Difference (I-J)	Std. Error	Sig.b	95% Confidence Interval for Differenceb						Mean Difference (I-J)	Std. Error	Sig.b	95% Confidence Interval for Differenceb						Mean Difference (I-J)	Std. Error	Sig.b	95% Confidence Interval for Differenceb
cstype	Sphericity Assumed	126686	2	63343	64.778	0	0.347			(I) cstype	(j) cstype				Lower Bound	Upper Bound		(I) block	(j) block				Lower Bound	Upper Bound		split_ratio	(l) block	(j) block				Lower Bound	Upper Bound		block	(l) cstype	(j) cstype				Lower Bound	Upper Bound
	Greenhouse-Geisser	126686	1.517	83531.3	64.778	0	0.347			1	2	9,326*	1.80298	9.17623e-07	5.75696	12.8953		1	2	7,788*	1.32189	3.47712e-08	5.1708	10.4044		low ratio	1	2	5,195*	1.86944	0.00631639	1.49442	8.8959		1	1	2	5,834*	2.36209	0.0148959	1.15824	10.5102
cstype * ratio_split	Sphericity Assumed	889.78	2	444.89	0.454969	0.635005	0.0037154				3	25,772*	2.8556	3.18492e-15	20.1193	31.4252			3	12,234*	1.83642	8.24192e-10	8.59893	15.8697				3	7,540*	2.5971	0.00438294	2.39912	12.6815				3	29,322*	3.05169	1.28635e-16	23.2805	35.3628
	Greenhouse-Geisser	889.78	1.51663	586.683	0.454969	0.581125	0.0037154			2	1	-9,326*	1.80298	9.17623e-07	-12.8953	-5.75696		2	1	-7,788*	1.32189	3.47712e-08	-10.4044	-5.1708			2	1	-5,195*	1.86944	0.00631639	-8.8959	-1.49442			2	1	-5,834*	2.36209	0.0148959	-10.5102	-1.15824
Error(cstype)	Sphericity Assumed	238594	244	977.846							3	16,446*	2.08962	1.62136e-12	12.3095	20.5827			3	4,447*	1.8265	0.0163584	0.83095	8.06243				3	2.34517	2.58306	0.36572	-2.76826	7.4586				3	23,487*	2.99515	1.88628e-12	17.5582	29.4166
	Greenhouse-Geisser	238594	185.029	1289.5						3	1	-25,772*	2.8556	3.18492e-15	-31.4252	-20.1193		3	1	-12,234*	1.83642	8.24192e-10	-15.8697	-8.59893			3	1	-7,540*	2.5971	0.00438294	-12.6815	-2.39912			3	1	-29,322*	3.05169	1.28635e-16	-35.3628	-23.2805
block	Sphericity Assumed	28532.2	2	14266.1	27.2114	2.14813e-11	0.182368				2	-16,446*	2.08962	1.62136e-12	-20.5827	-12.3095			2	-4,447*	1.8265	0.0163584	-8.06243	-0.83095				2	-2.34517	2.58306	0.36572	-7.4586	2.76826				2	-23,487*	2.99515	1.88628e-12	-29.4166	-17.5582
	Greenhouse-Geisser	28532.2	1.74749	16327.5	27.2114	2.99294e-10	0.182368																			high ratio	1	2	10,380*	1.86944	1.67395e-07	6.67934	14.0808		2	1	2	6,939*	3.00877	0.0227836	0.98284	12.8952
block * ratio_split	Sphericity Assumed	4113.17	2	2056.58	3.92276	0.0210466	0.0311521																					3	16,928*	2.5971	1.68377e-09	11.7871	22.0695				3	23,602*	3.39489	1.91342e-10	16.8812	30.3223
	Greenhouse-Geisser	4113.17	1.74749	2353.76	3.92276	0.02621	0.0311521																				2	1	-10,380*	1.86944	1.67395e-07	-14.0808	-6.67934			2	1	-6,939*	3.00877	0.0227836	-12.8952	-0.98284
Error(block)	Sphericity Assumed	127922	244	524.27																								3	6,548*	2.58306	0.0125075	1.43478	11.6616				3	16,663*	2.61077	3.28489e-09	11.4944	21.831
	Greenhouse-Geisser	127922	213.194	600.026																							3	1	-16,928*	2.5971	1.68377e-09	-22.0695	-11.7871			3	1	-23,602*	3.39489	1.91342e-10	-30.3223	-16.8812
cstype * block	Sphericity Assumed	7190.7	4	1797.68	4.237	0.002	0.034																					2	-6,548*	2.58306	0.0125075	-11.6616	-1.43478				2	-16,663*	2.61077	3.28489e-09	-21.831	-11.4944
	Greenhouse-Geisser	7190.7	3.266	2201.53	4.237	0.004	0.034																												3	1	2	15,205*	3.22075	6.32329e-06	8.82938	21.581
cstype * block * ratio_split	Sphericity Assumed	983.783	4	245.946	0.58	0.678	0.005																														3	24,393*	4.34684	1.27617e-07	15.7884	32.9984
	Greenhouse-Geisser	983.783	3.266	301.198	0.58	0.643	0.005																													2	1	-15,205*	3.22075	6.32329e-06	-21.581	-8.82938
Error(cstype*block)	Sphericity Assumed	207060	488	424.304																																	3	9,188*	2.80201	0.00135703	3.64138	14.7351
	Greenhouse-Geisser	207060	398.48	519.626																																3	1	-24,393*	4.34684	1.27617e-07	-32.9984	-15.7884
																																					2	-9,188*	2.80201	0.00135703	-14.7351	-3.64138
	Fear extinction: Whole sample with P/E2 ratios (high P/E2 ratio and low P/E2 ratio) as a between-subjects factor
Mauchly's Test of Sphericity
					Epsilonb
Within Subjects Effect	Mauchly's W	Approx. Chi-Square	df	Sig.	Greenhouse-Geisser
cstype	0.886986	14.7509	2	0.000626436	0.898461
block	0.852111	19.6847	2	5.31531e-05	0.871165
cstype * block	0.788273	29.1242	9	0.000618201	0.898165
Tests of Within-Subjects Effects
Source		Type III Sum of Squares	df	Mean Square	F	Sig.	Partial Eta Squared			Pairwise Comparisons								Pairwise Comparisons								Pairwise Comparisons
cstype	Sphericity Assumed	119775	2	59887.4	70.164	0	0.361
	Greenhouse-Geisser	119775	1.797	66655.5	70.164	0	0.361								95% Confidence Interval for Differenceb								95% Confidence Interval for Differenceb						Mean Difference (I-J)	Std. Error	Sig.b	95% Confidence Interval for Differenceb
cstype * ratio_split	Sphericity Assumed	331.858	2	165.929	0.194403	0.823451	0.00156531			(I) cstype	(j) cstype	Mean Difference (I-J)	Std. Error	Sig.b	Lower Bound	Upper Bound		(I) block	(j) block	Mean Difference (I-J)	Std. Error	Sig.b	Lower Bound	Upper Bound		block	(l) cstype	(j) cstype				Lower Bound	Upper Bound
	Greenhouse-Geisser	331.858	1.79692	184.681	0.194403	0.800223	0.00156531			1	2	7,407*	1.74497	4.2457e-05	3.95364	10.8612		1	2	18,936*	2.1421	7.87978e-15	14.6962	23.1759		1	1	2	11,761*	3.44885	0.0008769	4.93468	18.5872
Error(cstype)	Sphericity Assumed	211676	248	853.532							3	24,540*	2.36145	1.41106e-18	19.8659	29.2138			3	26,627*	2.37773	1.52987e-20	21.9203	31.3327				3	37,665*	4.22967	5.51373e-15	29.2932	46.0366
	Greenhouse-Geisser	211676	222.818	949.993						2	1	-7,407*	1.74497	4.2457e-05	-10.8612	-3.95364		2	1	-18,936*	2.1421	7.87978e-15	-23.1759	-14.6962			2	1	-11,761*	3.44885	0.0008769	-18.5872	-4.93468
block	Sphericity Assumed	141963	2	70981.4	86.448	3.26841e-29	0.410781				3	17,132*	2.21962	3.36679e-12	12.7392	21.5257			3	7,690*	1.67062	1.01356e-05	4.38386	10.9971				3	25,904*	3.58473	4.44276e-11	18.8088	32.9992
	Greenhouse-Geisser	141963	1.74233	81478.8	86.448	8.56053e-26	0.410781			3	1	-24,540*	2.36145	1.41106e-18	-29.2138	-19.8659		3	1	-26,627*	2.37773	1.52987e-20	-31.3327	-21.9203			3	1	-37,665*	4.22967	5.51373e-15	-46.0366	-29.2932
block * ratio_split	Sphericity Assumed	1067.7	2	533.85	0.65	0.523	0.005				2	-17,132*	2.21962	3.36679e-12	-21.5257	-12.7392			2	-7,690*	1.67062	1.01356e-05	-10.9971	-4.38386				2	-25,904*	3.58473	4.44276e-11	-32.9992	-18.8088
	Greenhouse-Geisser	1067.7	1.742	612.801	0.65	0.503	0.005																			2	1	2	7,244*	2.58074	0.00581035	2.136	12.352
Error(block)	Sphericity Assumed	203630	248	821.088																								3	23,661*	2.86201	1.78555e-13	17.9963	29.3257
	Greenhouse-Geisser	203630	216.049	942.518																							2	1	-7,244*	2.58074	0.00581035	-12.352	-2.136
cstype * block	Sphericity Assumed	21079.8	4	5269.95	10.9161	1.72317e-08	0.0809104																					3	16,417*	3.18028	9.4235e-07	10.1223	22.7116
	Greenhouse-Geisser	21079.8	3.59266	5867.46	10.9161	7.72595e-08	0.0809104																				3	1	-23,661*	2.86201	1.78555e-13	-29.3257	-17.9963
cstype * block * ratio_split	Sphericity Assumed	404.59	4	101.147	0.21	0.933	0.002																					2	-16,417*	3.18028	9.4235e-07	-22.7116	-10.1223
	Greenhouse-Geisser	404.59	3.593	112.616	0.21	0.918	0.002																			3	1	2	3.21736	2.41357	0.184967	-1.55978	7.9945
Error(cstype*block)	Sphericity Assumed	239453	496	482.768																								3	12,294*	2.54137	3.82399e-06	7.26355	17.3237
	Greenhouse-Geisser	239453	445.49	537.505																							2	1	-3.21736	2.41357	0.184967	-7.9945	1.55978
																												3	9,076*	2.59576	0.000654704	3.93852	14.214
																											3	1	-12,294*	2.54137	3.82399e-06	-17.3237	-7.26355
																												2	-9,076*	2.59576	0.000654704	-14.214	-3.93852
	Correlations
	Correlations whole session FA									Correlations whole session FE
				FPS acq (3 blocks) CS+ - CS-									FPS ext (3 blocks) CS+ - CS-
	Spearman's rho	Estradiol day 1	Correlation Coefficient	-0.126322						Spearman's rho	Estradiol day 2	Correlation Coefficient	-0.0305176
			Sig. (2-tailed)	0.167385								Sig. (2-tailed)	0.745029
			N	121								N	116
		Progesterone day 1	Correlation Coefficient	-0.0567295							Progesterone day 2	Correlation Coefficient	-0.0172406
			Sig. (2-tailed)	0.53827								Sig. (2-tailed)	0.850498
			N	120								N	122
		Progesterone*1000/Estradiol Day 1	Correlation Coefficient	0.0347929							Progesterone*1000/Estradiol Day 2	Correlation Coefficient	-0.0503139
			Sig. (2-tailed)	0.704789								Sig. (2-tailed)	0.593341
			N	121								N	115
	Correlations blocks FA									Correlations blocks FE
				FPS acq B1 CS+ - CS-	FPS acq B2 CS+ - CS-	FPS acq B3 CS+ - CS-							FPS acq B1 CS+ - CS-	FPS acq B2 CS+ - CS-	FPS acq B3 CS+ - CS-
	Spearman's rho	Estradiol day 2	Correlation Coefficient	-0.121928	-0.0111288	-0.15092				Spearman's rho	Estradiol day 2	Correlation Coefficient	-0.0807172	0.0353227	0.0161411
			Sig. (2-tailed)	0.182775	0.903572	0.0984593						Sig. (2-tailed)	0.38905	0.706594	0.863458
			N	121	121	121						N	116	116	116
		Progesterone day 2	Correlation Coefficient	0.0546555	0.0226223	-0.0829751					Progesterone day 2	Correlation Coefficient	-0.0355324	-0.0137667	0.0630395
			Sig. (2-tailed)	0.553249	0.806261	0.367595						Sig. (2-tailed)	0.697609	0.88037	0.490312
			N	120	120	120						N	122	122	122
		Progesterone*1000/Estradiol Day2	Correlation Coefficient	0.0982852	0.0558509	0.00364459					Progesterone*1000/Estradiol Day2	Correlation Coefficient	-0.00354312	-0.0764138	0.0440286
			Sig. (2-tailed)	0.283489	0.542884	0.968353						Sig. (2-tailed)	0.970022	0.416974	0.640341
			N	121	121	121						N	115	115	115
	Fear acquisition: Whole sample with Cortisol (high cortisol and low cortisol) as a between-subjects factor
Mauchly's Test of Sphericity
Within Subjects Effect	Mauchly's W	Approx. Chi-Square	df	Sig.	Epsilonb
					Greenhouse-Geisser
cstype	0.691335	45.4031	2	1.38305e-10	0.764137
block	0.847012	20.423	2	3.67454e-05	0.867312
cstype * block	0.680724	47.0813	9	3.80125e-07	0.81991
Tests of Within-Subjects Effects										Pairwise Comparisons								Pairwise Comparisons								Pairwise Comparisons
Source		Type III Sum of Squares	df	Mean Square	F	Sig.	Partial Eta Squared					Mean Difference (I-J)	Std. Error	Sig.b	95% Confidence Interval for Differenceb					Mean Difference (I-J)	Std. Error	Sig.b	95% Confidence Interval for Differenceb						Mean Difference (I-J)	Std. Error	Sig.b	95% Confidence Interval for Differenceb
cstype	Sphericity Assumed	127071	2	63535.7	66.747	6.41998e-24	0.349924			(I) cstype	(j) cstype				Lower Bound	Upper Bound		(I) block	(j) block				Lower Bound	Upper Bound		block	(l) cstype	(j) cstype				Lower Bound	Upper Bound
	Greenhouse-Geisser	127071	1.52827	83147	66.747	6.83973e-19	0.349924			1	2	9,186*	1.77998	9.48846e-07	5.66263	12.7088		1	2	7,806*	1.32379	3.29043e-08	5.18562	10.4259		1	1	2	6,119*	2.34378	0.0101478	1.48006	10.758
cstype * cortisol_split	Sphericity Assumed	4194.34	2	2097.17	2.20316	0.11261	0.0174573				3	25,592*	2.7883	1.22099e-15	20.0733	31.1109			3	12,474*	1.87926	8.89198e-10	8.75467	16.1938				3	29,248*	2.98969	4.25313e-17	23.3301	35.165
	Greenhouse-Geisser	4194.34	1.52827	2744.49	2.20316	0.126132	0.0174573			2	1	-9,186*	1.77998	9.48846e-07	-12.7088	-5.66263		2	1	-7,806*	1.32379	3.29043e-08	-10.4259	-5.18562			2	1	-6,119*	2.34378	0.0101478	-10.758	-1.48006
Error(cstype)	Sphericity Assumed	236069	248	951.889							3	16,406*	2.04118	6.14433e-13	12.3663	20.4465			3	4,668*	1.82114	0.011557	1.06392	8.27302				3	23,129*	2.96012	2.03619e-12	17.2696	28.9874
	Greenhouse-Geisser	236069	189.506	1245.7						3	1	-25,592*	2.7883	1.22099e-15	-31.1109	-20.0733		3	1	-12,474*	1.87926	8.89198e-10	-16.1938	-8.75467			3	1	-29,248*	2.98969	4.25313e-17	-35.165	-23.3301
block	Sphericity Assumed	30029.8	2	15014.9	27.7111	1.37448e-11	0.182657				2	-16,406*	2.04118	6.14433e-13	-20.4465	-12.3663			2	-4,668*	1.82114	0.011557	-8.27302	-1.06392				2	-23,129*	2.96012	2.03619e-12	-28.9874	-17.2696
	Greenhouse-Geisser	30029.8	1.73462	17312	27.7111	2.31885e-10	0.182657																			2	1	2	6,506*	2.9916	0.0315593	0.584284	12.4267
block * cortisol_split	Sphericity Assumed	13.0453	2	6.52266	0.0120381	0.988035	9.70717e-05																					3	23,348*	3.34416	1.56153e-10	16.7294	29.9674
	Greenhouse-Geisser	13.0453	1.73462	7.52055	0.0120381	0.979997	9.70717e-05																				2	1	-6,506*	2.9916	0.0315593	-12.4267	-0.584284
Error(block)	Sphericity Assumed	134375	248	541.836																								3	16,843*	2.57665	1.47222e-09	11.743	21.9428
	Greenhouse-Geisser	134375	215.093	624.731																							3	1	-23,348*	3.34416	1.56153e-10	-29.9674	-16.7294
cstype * block	Sphericity Assumed	6998.32	4	1749.58	4.13855	0.00262242	0.0322974																					2	-16,843*	2.57665	1.47222e-09	-21.9428	-11.743
	Greenhouse-Geisser	6998.32	3.27964	2133.87	4.13855	0.00511202	0.0322974																			3	1	2	14,933*	3.18148	6.98571e-06	8.63554	21.2296
cstype * block * cortisol_split	Sphericity Assumed	688.024	4	172.006	0.406872	0.803734	0.00327049																					3	24,180*	4.25511	8.96094e-08	15.7583	32.6025
	Greenhouse-Geisser	688.024	3.27964	209.786	0.406872	0.765692	0.00327049																				2	1	-14,933*	3.18148	6.98571e-06	-21.2296	-8.63554
Error(cstype*block)	Sphericity Assumed	209685	496	422.752																								3	9,248*	2.7196	0.000905754	3.86495	14.6307
	Greenhouse-Geisser	209685	406.675	515.608																							3	1	-24,180*	4.25511	8.96094e-08	-32.6025	-15.7583
																												2	-9,248*	2.7196	0.000905754	-14.6307	-3.86495
	Fear extinction: Whole sample with Cortisol (high cortisol and low cortisol) as a between-subjects factor
Mauchly's Test of Sphericity
					Epsilonb
Within Subjects Effect	Mauchly's W	Approx. Chi-Square	df	Sig.	Greenhouse-Geisser
cstype	0.880696	15.8803	2	0.000356156	0.893413
block	0.857089	19.2767	2	6.51795e-05	0.874959
cstype * block	0.792786	28.8898	9	0.000677105	0.900173
Tests of Within-Subjects Effects
Source		Type III Sum of Squares	df	Mean Square	F	Sig.	Partial Eta Squared			Pairwise Comparisons								Pairwise Comparisons								Pairwise Comparisons
cstype	Sphericity Assumed	116314	2	58157.2	68.1223	2.23446e-24	0.350925
	Greenhouse-Geisser	116314	1.78683	65095.6	68.1223	4.65522e-22	0.350925								95% Confidence Interval for Differenceb								95% Confidence Interval for Differenceb						Mean Difference (I-J)	Std. Error	Sig.b	95% Confidence Interval for Differenceb
cstype * cortisol_split	Sphericity Assumed	950.739	2	475.369	0.556823	0.57373	0.00439979			(I) cstype	(j) cstype	Mean Difference (I-J)	Std. Error	Sig.b	Lower Bound	Upper Bound		(I) block	(j) block	Mean Difference (I-J)	Std. Error	Sig.b	Lower Bound	Upper Bound		block	(l) cstype	(j) cstype				Lower Bound	Upper Bound
	Greenhouse-Geisser	950.739	1.78683	532.083	0.556823	0.554452	0.00439979			1	2	7,244*	1.72049	4.80632e-05	3.83956	10.6492		1	2	18,425*	2.13913	2.47491e-14	14.1916	22.6582		1	1	2	11,390*	3.40827	0.00109543	4.64535	18.1351
Error(cstype)	Sphericity Assumed	215137	252	853.717							3	23,994*	2.35042	3.37915e-18	19.3421	28.645			3	26,334*	2.35386	1.33375e-20	21.6758	30.9922				3	36,927*	4.1982	9.05083e-15	28.6193	45.2356
	Greenhouse-Geisser	215137	225.14	955.568						2	1	-7,244*	1.72049	4.80632e-05	-10.6492	-3.83956		2	1	-18,425*	2.13913	2.47491e-14	-22.6582	-14.1916			2	1	-11,390*	3.40827	0.00109543	-18.1351	-4.64535
block	Sphericity Assumed	140225	2	70112.6	85.0104	6.08715e-29	0.402873				3	16,749*	2.20336	5.84489e-12	12.3888	21.1096			3	7,909*	1.6644	5.40126e-06	4.61527	11.2029				3	25,537*	3.54406	4.67148e-11	18.5236	32.5508
	Greenhouse-Geisser	140225	1.74992	80132.5	85.0104	1.17028e-25	0.402873			3	1	-23,994*	2.35042	3.37915e-18	-28.645	-19.3421		3	1	-26,334*	2.35386	1.33375e-20	-30.9922	-21.6758			3	1	-36,927*	4.1982	9.05083e-15	-45.2356	-28.6193
block * cortisol_split	Sphericity Assumed	941.475	2	470.737	0.570761	0.565824	0.00450942				2	-16,749*	2.20336	5.84489e-12	-21.1096	-12.3888			2	-7,909*	1.6644	5.40126e-06	-11.2029	-4.61527				2	-25,537*	3.54406	4.67148e-11	-32.5508	-18.5236
	Greenhouse-Geisser	941.475	1.74992	538.011	0.570761	0.543452	0.00450942																			2	1	2	7,152*	2.54106	0.00566804	2.12353	12.1809
Error(block)	Sphericity Assumed	207838	252	824.753																								3	23,348*	2.80868	1.28019e-13	17.7895	28.9061
	Greenhouse-Geisser	207838	220.49	942.62																							2	1	-7,152*	2.54106	0.00566804	-12.1809	-2.12353
cstype * block	Sphericity Assumed	21234	4	5308.49	11.1269	1.17443e-08	0.0811433																					3	16,196*	3.13515	9.09838e-07	9.99118	22.3999
	Greenhouse-Geisser	21234	3.60069	5897.19	11.1269	5.3016e-08	0.0811433																				3	1	-23,348*	2.80868	1.28019e-13	-28.9061	-17.7895
cstype * block * cortisol_split	Sphericity Assumed	285.798	4	71.4495	0.149763	0.963077	0.00118718																					2	-16,196*	3.13515	9.09838e-07	-22.3999	-9.99118
	Greenhouse-Geisser	285.798	3.60069	79.3731	0.149763	0.95245	0.00118718																			3	1	2	3.19064	2.37198	0.180997	-1.50345	7.88473
Error(cstype*block)	Sphericity Assumed	240451	504	477.084																								3	11,705*	2.53483	9.42874e-06	6.68908	16.7218
	Greenhouse-Geisser	240451	453.687	529.992																							2	1	-3.19064	2.37198	0.180997	-7.88473	1.50345
																												3	8,515*	2.59163	0.00131867	3.38604	13.6435
																											3	1	-11,705*	2.53483	9.42874e-06	-16.7218	-6.68908
																												2	-8,515*	2.59163	0.00131867	-13.6435	-3.38604
	Fear acquisition: Whole sample with Testosterone (high testosterone and low testosterone) as a between-subjects factor
Mauchly's Test of Sphericity
Within Subjects Effect	Mauchly's W	Approx. Chi-Square	df	Sig.	Epsilonb
					Greenhouse-Geisser
cstype	0.684566	46.6133	2	7.55181e-11	0.760206
block	0.843963	20.8666	2	2.94362e-05	0.865024
cstype * block	0.681512	46.9395	9	4.03953e-07	0.819519
Tests of Within-Subjects Effects										Pairwise Comparisons								Pairwise Comparisons								Pairwise Comparisons
Source		Type III Sum of Squares	df	Mean Square	F	Sig.	Partial Eta Squared					Mean Difference (I-J)	Std. Error	Sig.b	95% Confidence Interval for Differenceb					Mean Difference (I-J)	Std. Error	Sig.b	95% Confidence Interval for Differenceb						Mean Difference (I-J)	Std. Error	Sig.b	95% Confidence Interval for Differenceb
cstype	Sphericity Assumed	127374	2	63687.1	65.978	0	0.347			(I) cstype	(j) cstype				Lower Bound	Upper Bound		(I) block	(j) block				Lower Bound	Upper Bound		block	(l) cstype	(j) cstype				Lower Bound	Upper Bound
	Greenhouse-Geisser	127374	1.52	83776.1	65.978	0	0.347			1	2	9,199*	1.78501	9.79469e-07	5.66572	12.7318		1	2	7,830*	1.31691	2.60349e-08	5.22372	10.4368		1	1	2	6,111*	2.35205	0.0105014	1.45613	10.7669
cstype * testosterone_split	Sphericity Assumed	874.605	2	437.303	0.453	0.636	0.004				3	25,626*	2.81324	1.79091e-15	20.0578	31.1942			3	12,495*	1.87579	7.90776e-10	8.7825	16.2079				3	29,241*	3.01517	6.82355e-17	23.2733	35.209
	Greenhouse-Geisser	874.605	1.52	575.243	0.453	0.583	0.004			2	1	-9,199*	1.78501	9.79469e-07	-12.7318	-5.66572		2	1	-7,830*	1.31691	2.60349e-08	-10.4368	-5.22372			2	1	-6,111*	2.35205	0.0105014	-10.7669	-1.45613
Error(cstype)	Sphericity Assumed	239388	248	965.275							3	16,427*	2.05551	7.85771e-13	12.3588	20.4956			3	4,665*	1.82129	0.0116243	1.06014	8.26981				3	23,130*	2.96669	2.22778e-12	17.2577	29.0016
	Greenhouse-Geisser	239388	188.531	1269.76						3	1	-25,626*	2.81324	1.79091e-15	-31.1942	-20.0578		3	1	-12,495*	1.87579	7.90776e-10	-16.2079	-8.7825			3	1	-29,241*	3.01517	6.82355e-17	-35.209	-23.2733
block	Sphericity Assumed	30132.3	2	15066.1	27.912	0	0.184				2	-16,427*	2.05551	7.85771e-13	-20.4956	-12.3588			2	-4,665*	1.82129	0.0116243	-8.26981	-1.06014				2	-23,130*	2.96669	2.22778e-12	-29.0016	-17.2577
	Greenhouse-Geisser	30132.3	1.73	17417	27.912	0	0.184																			2	1	2	6,568*	2.97494	0.0291112	0.679264	12.4558
block * testosterone_split	Sphericity Assumed	525.556	2	262.778	0.486833	0.615156	0.00391072																					3	23,420*	3.33096	1.21435e-10	16.827	30.0129
	Greenhouse-Geisser	525.556	1.73005	303.781	0.486833	0.587918	0.00391072																				2	1	-6,568*	2.97494	0.0291112	-12.4558	-0.679264
Error(block)	Sphericity Assumed	133863	248	539.77																								3	16,852*	2.57938	1.49586e-09	11.7471	21.9577
	Greenhouse-Geisser	133863	214.526	623.994																							3	1	-23,420*	3.33096	1.21435e-10	-30.0129	-16.827
cstype * block	Sphericity Assumed	6927.62	4	1731.9	4.11	0.003	0.032																					2	-16,852*	2.57938	1.49586e-09	-21.9577	-11.7471
	Greenhouse-Geisser	6927.62	3.278	2113.32	4.11	0.005	0.032																			3	1	2	14,917*	3.18248	7.17003e-06	8.61826	21.2163
cstype * block * testosterone_split	Sphericity Assumed	1357.28	4	339.321	0.805	0.522	0.006																					3	24,217*	4.29183	1.07903e-07	15.7221	32.7115
	Greenhouse-Geisser	1357.28	3.278	414.048	0.805	0.501	0.006																				2	1	-14,917*	3.18248	7.17003e-06	-21.2163	-8.61826
Error(cstype*block)	Sphericity Assumed	209016	496	421.403																								3	9,300*	2.74762	0.000954938	3.86123	14.7379
	Greenhouse-Geisser	209016	406.482	514.207																							3	1	-24,217*	4.29183	1.07903e-07	-32.7115	-15.7221
																												2	-9,300*	2.74762	0.000954938	-14.7379	-3.86123
	Fear extinction: Whole sample with Testosterone (high testosterone and low testosterone) as a between-subjects factor
Mauchly's Test of Sphericity
					Epsilonb
Within Subjects Effect	Mauchly's W	Approx. Chi-Square	df	Sig.	Greenhouse-Geisser
cstype	0.877368	16.3536	2	0.0002811	0.890764
block	0.853431	19.8114	2	4.98898e-05	0.872167
cstype * block	0.792342	28.9595	9	0.000659028	0.899926
Tests of Within-Subjects Effects
Source		Type III Sum of Squares	df	Mean Square	F	Sig.	Partial Eta Squared			Pairwise Comparisons								Pairwise Comparisons								Pairwise Comparisons
cstype	Sphericity Assumed	116314	2	58157.2	68.17	0	0.351
	Greenhouse-Geisser	116314	1.782	65289.1	68.17	0	0.351								95% Confidence Interval for Differenceb								95% Confidence Interval for Differenceb						Mean Difference (I-J)	Std. Error	Sig.b	95% Confidence Interval for Differenceb
cstype * testosterone_split	Sphericity Assumed	1100.17	2	550.085	0.645	0.526	0.005			(I) cstype	(j) cstype	Mean Difference (I-J)	Std. Error	Sig.b	Lower Bound	Upper Bound		(I) block	(j) block	Mean Difference (I-J)	Std. Error	Sig.b	Lower Bound	Upper Bound		block	(l) cstype	(j) cstype				Lower Bound	Upper Bound
	Greenhouse-Geisser	1100.17	1.782	617.543	0.645	0.508	0.005			1	2	7,244*	1.71377	4.50768e-05	3.85286	10.6359		1	2	18,425*	2.14556	2.85181e-14	14.1789	22.6709		1	1	2	11,390*	3.39515	0.00104957	4.67132	18.1091
Error(cstype)	Sphericity Assumed	214987	252	853.124							3	23,994*	2.3525	3.55574e-18	19.338	28.6491			3	26,334*	2.33709	8.47005e-21	21.7089	30.959				3	36,927*	4.18824	8.06344e-15	28.639	45.2158
	Greenhouse-Geisser	214987	224.472	957.744						2	1	-7,244*	1.71377	4.50768e-05	-10.6359	-3.85286		2	1	-18,425*	2.14556	2.85181e-14	-22.6709	-14.1789			2	1	-11,390*	3.39515	0.00104957	-18.1091	-4.67132
block	Sphericity Assumed	140225	2	70112.6	85.79	0	0.405				3	16,749*	2.20427	5.94345e-12	12.387	21.1114			3	7,909*	1.64443	4.23687e-06	4.65478	11.1634				3	25,537*	3.54405	4.67084e-11	18.5237	32.5508
	Greenhouse-Geisser	140225	1.744	80388.9	85.79	0	0.405			3	1	-23,994*	2.3525	3.55574e-18	-28.6491	-19.338		3	1	-26,334*	2.33709	8.47005e-21	-30.959	-21.7089			3	1	-36,927*	4.18824	8.06344e-15	-45.2158	-28.639
block * testosterone_split	Sphericity Assumed	2831.2	2	1415.6	1.732	0.179	0.014				2	-16,749*	2.20427	5.94345e-12	-21.1114	-12.387			2	-7,909*	1.64443	4.23687e-06	-11.1634	-4.65478				2	-25,537*	3.54405	4.67084e-11	-32.5508	-18.5237
	Greenhouse-Geisser	2831.2	1.744	1623.08	1.732	0.183	0.014																			2	1	2	7,152*	2.53635	0.00558198	2.13285	12.1716
Error(block)	Sphericity Assumed	205948	252	817.255																								3	23,348*	2.82227	1.59162e-13	17.7626	28.933
	Greenhouse-Geisser	205948	219.786	937.039																							2	1	-7,152*	2.53635	0.00558198	-12.1716	-2.13285
cstype * block	Sphericity Assumed	21234	4	5308.49	11.132	0	0.081																					3	16,196*	3.13584	9.14394e-07	9.98982	22.4013
	Greenhouse-Geisser	21234	3.6	5898.81	11.132	0	0.081																				3	1	-23,348*	2.82227	1.59162e-13	-28.933	-17.7626
cstype * block * testosterone_split	Sphericity Assumed	392.974	4	98.243	0.206	0.935	0.002																					2	-16,196*	3.13584	9.14394e-07	-22.4013	-9.98982
	Greenhouse-Geisser	392.974	3.6	109.168	0.206	0.921	0.002																			3	1	2	3.19064	2.37535	0.181611	-1.5101	7.89138
Error(cstype*block)	Sphericity Assumed	240343	504	476.872																								3	11,705*	2.54369	1.00738e-05	6.67155	16.7393
	Greenhouse-Geisser	240343	453.563	529.901																							2	1	-3.19064	2.37535	0.181611	-7.89138	1.5101
																												3	8,515*	2.59305	0.00132643	3.38323	13.6464
																											3	1	-11,705*	2.54369	1.00738e-05	-16.7393	-6.67155
																												2	-8,515*	2.59305	0.00132643	-13.6464	-3.38323
	Correlations cortisol and testosterone
	Correlations whole session FA									Correlations whole session FE
				FPS acq (3 blocks) CS+ - CS-									FPS ext (3 blocks) CS+ - CS-
	Spearman's rho	Cortisol day 1	Correlation Coefficient	-0.024						Spearman's rho	Cortisol day 2	Correlation Coefficient	-0.088
			Sig. (2-tailed)	0.794								Sig. (2-tailed)	0.332
			N	121								N	122
		Tesosterone day 1	Correlation Coefficient	0.056							Tesosterone day 2	Correlation Coefficient	0.086
			Sig. (2-tailed)	0.543								Sig. (2-tailed)	0.344
			N	121								N	122
	Correlations blocks FA									Correlations blocks FE
				FPS acq B1 CS+ - CS-	FPS acq B2 CS+ - CS-	FPS acq B3 CS+ - CS-							FPS acq B1 CS+ - CS-	FPS acq B2 CS+ - CS-	FPS acq B3 CS+ - CS-
	Spearman's rho	Cortisol day 1	Correlation Coefficient	-0.008	-0.036	0.018				Spearman's rho	Cortisol day 2	Correlation Coefficient	-0.108	0.038	-0.025
			Sig. (2-tailed)	0.933	0.696	0.849						Sig. (2-tailed)	0.236	0.675	0.785
			N	121	121	121						N	122	122	122
		Tesosterone day 1	Correlation Coefficient	0.038	0.118	-0.087					Tesosterone day 2	Correlation Coefficient	0.035	0.086	0.043
			Sig. (2-tailed)	0.682	0.196	0.344						Sig. (2-tailed)	0.698	0.345	0.638
			N	121	121	121						N	122	122	122
[truncated: 6 more columns]

## Sheet: humans FPS t-scores
	Fear acquisition: Whole sample with group (early follicular women, late follicular women, mid luteal women, oral contraceptives women, and men) as a between-subjects factor
Mauchly's Test of Sphericity
Within Subjects Effect	Mauchly's W	Approx. Chi-Square	df	Sig.	Epsilonb
					Greenhouse-Geisser
cstype	0.996182	0.45907	2	0.794903	0.996196
block	0.961339	4.73135	2	0.0938859	0.962778
cstype * block	0.904076	12.0422	9	0.210979	0.954561
Tests of Within-Subjects Effects										Pairwise Comparisons								Pairwise Comparisons								Pairwise Comparisons											Pairwise Comparisons
Source		Type III Sum of Squares	df	Mean Square	F	Sig.	Partial Eta Squared					Mean Difference (I-J)	Std. Error	Sig.b	95% Confidence Interval for Differenceb					Mean Difference (I-J)	Std. Error	Sig.b	95% Confidence Interval for Differenceb						Mean Difference (I-J)	Std. Error	Sig.b	95% Confidence Interval for Differenceb								Mean Difference (I-J)	Std. Error	Sig.b	95% Confidence Interval for Differenceb
cstype	Sphericity Assumed	10121	2	5060.52	121.942	2.35042e-37	0.501939			(I) cstype	(j) cstype				Lower Bound	Upper Bound		(I) block	(j) block				Lower Bound	Upper Bound		group	(l) block	(j) block				Lower Bound	Upper Bound				block	(l) cstype	(j) cstype				Lower Bound	Upper Bound
	Greenhouse-Geisser	10121	1.99239	5079.84	121.942	3.18211e-37	0.501939			1	2	2,723*	0.466725	4.60703e-08	1.79913	3.64714		1	2	1,951*	0.396507	2.76619e-06	1.16561	2.7356		male	1	2	3,290*	0.757695	2.9515e-05	1.78978	4.78989				1	1	2	2,110*	0.831166	0.0123994	0.464467	3.75549
cstype * group	Sphericity Assumed	278.358	8	34.7947	0.838441	0.56956	0.0269695				3	7,398*	0.492284	1.92234e-29	6.42295	8.37216			3	3,813*	0.471215	5.18762e-13	2.88035	4.74614				3	5,350*	0.900456	2.79378e-08	3.5669	7.13228						3	8,549*	0.737522	2.34708e-21	7.08915	10.0094
	Greenhouse-Geisser	278.358	7.96957	34.9276	0.838441	0.569185	0.0269695			2	1	-2,723*	0.466725	4.60703e-08	-3.64714	-1.79913		2	1	-1,951*	0.396507	2.76619e-06	-2.7356	-1.16561			2	1	-3,290*	0.757695	2.9515e-05	-4.78989	-1.78978					2	1	-2,110*	0.831166	0.0123994	-3.75549	-0.464467
Error(cstype)	Sphericity Assumed	10042.8	242	41.4993							3	4,674*	0.47811	5.44008e-17	3.72788	5.62097			3	1,863*	0.444752	5.37072e-05	0.982135	2.74314				3	2,060*	0.849886	0.0168495	0.377178	3.74233						3	6,439*	0.862163	1.38429e-11	4.73241	8.14617
	Greenhouse-Geisser	10042.8	241.079	41.6578						3	1	-7,398*	0.492284	1.92234e-29	-8.37216	-6.42295		3	1	-3,813*	0.471215	5.18762e-13	-4.74614	-2.88035			3	1	-5,350*	0.900456	2.79378e-08	-7.13228	-3.5669					3	1	-8,549*	0.737522	2.34708e-21	-10.0094	-7.08915
block	Sphericity Assumed	2628.8	2	1314.4	37.8035	5.16372e-15	0.238052				2	-4,674*	0.47811	5.44008e-17	-5.62097	-3.72788			2	-1,863*	0.444752	5.37072e-05	-2.74314	-0.982135				2	-2,060*	0.849886	0.0168495	-3.74233	-0.377178						2	-6,439*	0.862163	1.38429e-11	-8.14617	-4.73241
	Greenhouse-Geisser	2628.8	1.92556	1365.22	37.8035	1.51604e-14	0.238052																			early follicular	1	2	1.01623	0.927983	0.275649	-0.820957	2.85342				2	1	2	1,763*	0.746507	0.0197627	0.285491	3.2413
block * group	Sphericity Assumed	643.715	8	80.4644	2.31424	0.020789	0.0710669																					3	2,459*	1.10283	0.027592	0.275963	4.64264						3	6,818*	0.746798	1.90674e-15	5.33949	8.29645
	Greenhouse-Geisser	643.715	7.70223	83.5752	2.31424	0.0224846	0.0710669																				2	1	-1.01623	0.927983	0.275649	-2.85342	0.820957					2	1	-1,763*	0.746507	0.0197627	-3.2413	-0.285491
Error(block)	Sphericity Assumed	8414.17	242	34.7693																								3	1.44307	1.04089	0.168181	-0.617652	3.5038						3	5,055*	0.751977	6.26248e-10	3.56584	6.54331
	Greenhouse-Geisser	8414.17	232.992	36.1135																							3	1	-2,459*	1.10283	0.027592	-4.64264	-0.275963					3	1	-6,818*	0.746798	1.90674e-15	-8.29645	-5.33949
cstype * block	Sphericity Assumed	547.13	4	136.783	4.16164	0.00252637	0.0332502																					2	-1.44307	1.04089	0.168181	-3.5038	0.617652						2	-5,055*	0.751977	6.26248e-10	-6.54331	-3.56584
	Greenhouse-Geisser	547.13	3.81824	143.294	4.16164	0.00299225	0.0332502																			late follicular	1	2	0.648197	0.808263	0.424146	-0.951972	2.24837				3	1	2	4,296*	0.799403	3.79727e-07	2.71339	5.87865
cstype * block * group	Sphericity Assumed	789.631	16	49.352	1.50155	0.0943247	0.0472905																					3	1.31976	0.960551	0.171993	-0.581903	3.22142						3	6,825*	0.801398	5.32416e-14	5.23885	8.41201
	Greenhouse-Geisser	789.631	15.273	51.7012	1.50155	0.0986315	0.0472905																				2	1	-0.648197	0.808263	0.424146	-2.24837	0.951972					2	1	-4,296*	0.799403	3.79727e-07	-5.87865	-2.71339
Error(cstype*block)	Sphericity Assumed	15907.8	484	32.8674																								3	0.671563	0.906606	0.460284	-1.1233	2.46643						3	2,529*	0.632032	0.000108659	1.27813	3.78068
	Greenhouse-Geisser	15907.8	462.008	34.432																							3	1	-1.31976	0.960551	0.171993	-3.22142	0.581903					3	1	-6,825*	0.801398	5.32416e-14	-8.41201	-5.23885
																												2	-0.671563	0.906606	0.460284	-2.46643	1.1233						2	-2,529*	0.632032	0.000108659	-3.78068	-1.27813
																										mid luteal	1	2	2,491*	1.02592	0.0166652	0.459603	4.52178
																												3	4,126*	1.21922	0.000963683	1.71195	6.53949
																											2	1	-2,491*	1.02592	0.0166652	-4.52178	-0.459603
																												3	1.63503	1.15075	0.157936	-0.643185	3.91325
																											3	1	-4,126*	1.21922	0.000963683	-6.53949	-1.71195
																												2	-1.63503	1.15075	0.157936	-3.91325	0.643185
																										oral contraceptives	1	2	2,308*	0.888476	0.0105473	0.549095	4.06704
																												3	5,812*	1.05588	2.11111e-07	3.72146	7.90223
																											2	1	-2,308*	0.888476	0.0105473	-4.06704	-0.549095
																												3	3,504*	0.99658	0.000617888	1.53078	5.47677
																											3	1	-5,812*	1.05588	2.11111e-07	-7.90223	-3.72146
																												2	-3,504*	0.99658	0.000617888	-5.47677	-1.53078
	Fear extinction: Whole sample with group (early follicular women, late follicular women, mid luteal women, oral contraceptives women, and men) as a between-subjects factor
Mauchly's Test of Sphericity
Within Subjects Effect	Mauchly's W	Approx. Chi-Square	df	Sig.	Epsilonb
					Greenhouse-Geisser
cstype	0.995879	0.503757	2	0.777339	0.995896
block	0.986824	1.61818	2	0.445262	0.986995
cstype * block	0.967069	4.06572	9	0.907044	0.983528
Tests of Within-Subjects Effects
Source		Type III Sum of Squares	df	Mean Square	F	Sig.	Partial Eta Squared			Pairwise Comparisons								Pairwise Comparisons								Pairwise Comparisons
cstype	Sphericity Assumed	9271.59	2	4635.8	111.289	0	0.475
	Greenhouse-Geisser	9271.59	1.992	4654.9	111.289	0	0.475					Mean Difference (I-J)	Std. Error	Sig.b	95% Confidence Interval for Differenceb					Mean Difference (I-J)	Std. Error	Sig.b	95% Confidence Interval for Differenceb						Mean Difference (I-J)	Std. Error	Sig.b	95% Confidence Interval for Differenceb
cstype * g3.n	Sphericity Assumed	335.574	8	41.947	1.007	0.431	0.032			(I) cstype	(j) cstype				Lower Bound	Upper Bound		(I) block	(j) block				Lower Bound	Upper Bound		block	(l) cstype	(j) cstype				Lower Bound	Upper Bound
	Greenhouse-Geisser	335.574	7.967	42.12	1.007	0.431	0.032			1	2	1,899*	0.480375	0.00012916	0.948234	2.84998		1	2	5,509*	0.429008	1.82608e-24	4.65963	6.35802		1	1	2	2,614*	0.869058	0.00318971	0.893897	4.33439
Error(cstype)	Sphericity Assumed	10247.2	246	41.655							3	6,881*	0.48711	1.61196e-27	5.91709	7.8455			3	8,228*	0.472585	5.50693e-35	7.29257	9.16348				3	10,700*	0.828074	1.17245e-24	9.06057	12.3388
	Greenhouse-Geisser	10247.2	244.99	41.827						2	1	-1,899*	0.480375	0.00012916	-2.84998	-0.948234		2	1	-5,509*	0.429008	1.82608e-24	-6.35802	-4.65963			2	1	-2,614*	0.869058	0.00318971	-4.33439	-0.893897
block	Sphericity Assumed	12900.5	2	6450.23	174.473	6.67189e-48	0.586517				3	4,982*	0.461415	1.58806e-19	4.06885	5.89553			3	2,719*	0.4438	1.11304e-08	1.84073	3.59768				3	8,086*	0.818453	2.67205e-17	6.46547	9.70563
	Greenhouse-Geisser	12900.5	1.97399	6535.22	174.473	2.57215e-47	0.586517			3	1	-6,881*	0.48711	1.61196e-27	-7.8455	-5.91709		3	1	-8,228*	0.472585	5.50693e-35	-9.16348	-7.29257			3	1	-10,700*	0.828074	1.17245e-24	-12.3388	-9.06057
block * g3.n	Sphericity Assumed	130.574	8	16.3217	0.441489	0.895325	0.0141541				2	-4,982*	0.461415	1.58806e-19	-5.89553	-4.06885			2	-2,719*	0.4438	1.11304e-08	-3.59768	-1.84073				2	-8,086*	0.818453	2.67205e-17	-9.70563	-6.46547
	Greenhouse-Geisser	130.574	7.89596	16.5368	0.441489	0.893421	0.0141541																			2	1	2	2,523*	0.684851	0.000342734	1.16725	3.87849
Error(block)	Sphericity Assumed	9094.57	246	36.97																								3	6,997*	0.671946	1.36177e-18	5.66691	8.32706
	Greenhouse-Geisser	9094.57	242.801	37.457																							2	1	-2,523*	0.684851	0.000342734	-3.87849	-1.16725
cstype * block	Sphericity Assumed	2014.15	4	503.537	17.7396	1.2927e-13	0.126046																					3	4,474*	0.656394	3.71337e-10	3.17482	5.77341
	Greenhouse-Geisser	2014.15	3.93411	511.97	17.7396	1.9866e-13	0.126046																				3	1	-6,997*	0.671946	1.36177e-18	-8.32706	-5.66691
cstype * block * g3.n	Sphericity Assumed	667.924	16	41.745	1.471	0.106	0.046																					2	-4,474*	0.656394	3.71337e-10	-5.77341	-3.17482
	Greenhouse-Geisser	667.924	15.736	42.444	1.471	0.107	0.046																			3	1	2	0.560306	0.656695	0.395195	-0.739582	1.86019
Error(cstype*block)	Sphericity Assumed	13965.4	492	28.385																								3	2,947*	0.723243	8.19045e-05	1.5156	4.37883
	Greenhouse-Geisser	13965.4	483.896	28.86																							2	1	-0.560306	0.656695	0.395195	-1.86019	0.739582
																												3	2,387*	0.640557	0.00029481	1.11896	3.65485
																											3	1	-2,947*	0.723243	8.19045e-05	-4.37883	-1.5156
																												2	-2,387*	0.640557	0.00029481	-3.65485	-1.11896
		CS discrimination scores analysis
	ANOVA
			Sum of Squares	df	Mean Square	F	Sig.	Partial Eta squared		Tukey - Multiple Comparisons
	FPS acq B1 CS+ - CS-	Between Groups	318.986	4	79.7465	0.957936	0.433282					Mean Difference (I-J)	Std. Error	Sig.	95% Confidence Interval
		Within Groups	10073	121	83.2483					(I) group	(I) group				Lower Bound	Upper Bound
		Total	10392	125						male	early follicular	-2.96546	1.97303	0.56253	-8.42811	2.49719
	FPS acq B2 CS+ - CS-	Between Groups	347.024	4	86.7561	1.29191	0.277007				late follicular	3.14764	1.83237	0.426928	-1.92557	8.22086
		Within Groups	8125.56	121	67.1534						mid luteal	2.86372	2.1284	0.663411	-3.02909	8.75652
		Total	8472.58	125							oral contraceptives	1.27645	1.94866	0.965399	-4.11873	6.67162
	FPS acq B3 CS+ - CS-	Between Groups	410.417	4	102.604	1.3324	0.261804			early follicular	male	2.96546	1.97303	0.56253	-2.49719	8.42811
		Within Groups	9317.88	121	77.0073						late follicular	6,11310*	2.01314	0.023964	0.539403	11.6868
		Total	9728.3	125							mid luteal	5.82918	2.28587	0.0864157	-0.499632	12.158
	FPS ext B1 CS+ - CS-	Between Groups	380.928	4	95.232	1.03061	0.394282				oral contraceptives	4.24191	2.11953	0.271527	-1.62636	10.1102
		Within Groups	11365.7	123	92.404					late follicular	male	-3.14764	1.83237	0.426928	-8.22086	1.92557
		Total	11746.6	127							early follicular	-6,11310*	2.01314	0.023964	-11.6868	-0.539403
	FPS ext B2 CS+ - CS-	Between Groups	287.625	4	71.9063	1.25309	0.292199				mid luteal	-0.283926	2.16563	0.999933	-6.27982	5.71197
		Within Groups	7058.14	123	57.3832						oral contraceptives	-1.8712	1.98926	0.880441	-7.37878	3.63638
		Total	7345.76	127						mid luteal	male	-2.86372	2.1284	0.663411	-8.75652	3.02909
	FPS ext B3 CS+ - CS-	Between Groups	594.4	4	148.6	2.81642	0.0281132	0.0839059			early follicular	-5.82918	2.28587	0.0864157	-12.158	0.499632
		Within Groups	6489.72	123	52.762						late follicular	0.283926	2.16563	0.999933	-5.71197	6.27982
		Total	7084.12	127							oral contraceptives	-1.58727	2.26487	0.955948	-7.85793	4.68339
										oral contraceptives	male	-1.27645	1.94866	0.965399	-6.67162	4.11873
											early follicular	-4.24191	2.11953	0.271527	-10.1102	1.62636
											late follicular	1.8712	1.98926	0.880441	-3.63638	7.37878
											mid luteal	1.58727	2.26487	0.955948	-4.68339	7.85793
	Fear acquisition: Whole sample with follicular group (early follicular women and late follicular women) as a between-subjects factor												si
Mauchly's Test of Sphericity
Within Subjects Effect	Mauchly's W	Approx. Chi-Square	df	Sig.	Epsilonb
					Greenhouse-Geisser
cstype	0.990235	0.471001	2	0.790175	0.99033
block	0.964444	1.73779	2	0.419415	0.965664
cstype * block	0.791749	11.0723	9	0.271062	0.89146
Tests of Within-Subjects Effects										Pairwise Comparisons								Pairwise Comparisons
Source		Type III Sum of Squares	df	Mean Square	F	Sig.	Partial Eta Squared					Mean Difference (I-J)	Std. Error	Sig.b	95% Confidence Interval for Differenceb					Mean Difference (I-J)	Std. Error	Sig.b	95% Confidence Interval for Differenceb
cstype	Sphericity Assumed	3498.67	2	1749.34	36.1677	1.72246e-12	0.424664			(I) cstype	(j) cstype				Lower Bound	Upper Bound		(I) block	(j) block				Lower Bound	Upper Bound
	Greenhouse-Geisser	3498.67	1.98066	1766.42	36.1677	2.16066e-12	0.424664			1	2	2.276*	0.839046	0.0091925	0.589574	3.96182		1	2	0.832214	0.701395	0.241141	-0.577293	2.24172
cstype * EFLF	Sphericity Assumed	122.098	2	61.049	1.26219	0.287593	0.0251121				3	6.712*	0.796239	4.23445e-11	5.11226	8.31247			3	1,890*	0.812811	0.0242757	0.256127	3.52294
	Greenhouse-Geisser	122.098	1.98066	61.6451	1.26219	0.287449	0.0251121			2	1	-2.276*	0.839046	0.0091925	-3.96182	-0.589574		2	1	-0.832214	0.701395	0.241141	-2.24172	0.577293
Error(cstype)	Sphericity Assumed	4740.01	98	48.367							3	4.437*	0.771484	5.6518e-07	2.88631	5.98702			3	1.05732	0.719424	0.148042	-0.388419	2.50305
	Greenhouse-Geisser	4740.01	97.052	48.84						3	1	-6.712*	0.796239	4.23445e-11	-8.31247	-5.11226		3	1	-1,890*	0.812811	0.0242757	-3.52294	-0.256127
block	Sphericity Assumed	269.252	2	134.626	3.22169	0.0441481	0.0616926				2	-4.437*	0.771484	5.6518e-07	-5.98702	-2.88631			2	-1.05732	0.719424	0.148042	-2.50305	0.388419
	Greenhouse-Geisser	269.252	1.93133	139.413	3.22169	0.045978	0.0616926
block * EFLF	Sphericity Assumed	25.3853	2	12.6926	0.303743	0.738743	0.00616065
	Greenhouse-Geisser	25.3853	1.93133	13.1439	0.303743	0.731151	0.00616065
Error(block)	Sphericity Assumed	4095.17	98	41.787
	Greenhouse-Geisser	4095.17	94.635	43.273
cstype * block	Sphericity Assumed	152.616	4	38.154	0.948	0.437	0.019
	Greenhouse-Geisser	152.616	3.566	42.799	0.948	0.43	0.019
cstype * block * EFLF	Sphericity Assumed	204.855	4	51.2138	1.27259	0.282115	0.0253138
	Greenhouse-Geisser	204.855	3.56584	57.4493	1.27259	0.284155	0.0253138
Error(cstype*block)	Sphericity Assumed	7887.78	196	40.244
	Greenhouse-Geisser	7887.78	174.726	45.144
	Fear extinction: Whole sample with follicular group (early follicular women and late follicular women) as a between-subjects factor												si
Mauchly's Test of Sphericity
					Epsilonb
Within Subjects Effect	Mauchly's W	Approx. Chi-Square	df	Sig.	Greenhouse-Geisser
cstype	0.985486	0.731034	2	0.693838	0.985693
block	0.94643	2.75291	2	0.252471	0.949154
cstype * block	0.908529	4.74047	9	0.856414	0.953719
Tests of Within-Subjects Effects
Source		Type III Sum of Squares	df	Mean Square	F	Sig.	Partial Eta Squared			Pairwise Comparisons								Pairwise Comparisons								Pairwise Comparisons									Pairwise Comparisons
cstype	Sphericity Assumed	3894.43	2	1947.21	51.3725	3.68742e-16	0.50182
	Greenhouse-Geisser	3894.43	1.97139	1975.48	51.3725	5.80265e-16	0.50182								95% Confidence Interval for Differenceb								95% Confidence Interval for Differenceb						Mean Difference (I-J)	Std. Error	Sig.b	95% Confidence Interval for Differenceb							Mean Difference (I-J)	Std. Error	Sig.b	95% Confidence Interval for Differenceb
cstype * EFLF	Sphericity Assumed	132.567	2	66.2834	1.74873	0.179171	0.0331521			(I) cstype	(j) cstype	Mean Difference (I-J)	Std. Error	Sig.b	Lower Bound	Upper Bound		(I) block	(j) block	Mean Difference (I-J)	Std. Error	Sig.b	Lower Bound	Upper Bound		block	(l) cstype	(j) cstype				Lower Bound	Upper Bound		EFLF	block	(l) cstype	(j)cstype				Lower Bound	Upper Bound
	Greenhouse-Geisser	132.567	1.97139	67.2455	1.74873	0.179712	0.0331521			1	2	2,355*	0.672777	0.000973106	1.0046	3.70591		1	2	5,850*	0.649148	3.95765e-12	4.54677	7.1532		1	1	2	1.75459	1.23477	0.161408	-0.724317	4.23349		EF	1	1	2	3.12051	1.85797	0.0991666	-0.609522	6.85054
Error(cstype)	Sphericity Assumed	3866.18	102	37.904							3	6,942*	0.737269	9.62296e-13	5.46219	8.42245			3	8,418*	0.72882	7.56812e-16	6.95483	9.88117				3	8,950*	1.23499	2.21583e-09	6.47081	11.4295					3	9,542*	1.8583	4.47145e-06	5.8109	13.2723
	Greenhouse-Geisser	3866.18	100.541	38.454						2	1	-2,355*	0.672777	0.000973106	-3.70591	-1.0046		2	1	-5,850*	0.649148	3.95765e-12	-7.1532	-4.54677			2	1	-1.75459	1.23477	0.161408	-4.23349	0.724317				2	1	-3.12051	1.85797	0.0991666	-6.85054	0.609522
block	Sphericity Assumed	5815.78	2	2907.89	70.4235	6.11831e-20	0.579983				3	4,587*	0.677887	1.27174e-08	3.22615	5.94798			3	2,568*	0.795775	0.00218727	0.970429	4.1656				3	7,196*	1.30675	1.20293e-06	4.57217	9.81899					3	6,421*	1.96628	0.00195556	2.47362	10.3686
	Greenhouse-Geisser	5815.78	1.89831	3063.66	70.4235	4.73901e-19	0.579983			3	1	-6,942*	0.737269	9.62296e-13	-8.42245	-5.46219		3	1	-8,418*	0.72882	7.56812e-16	-9.88117	-6.95483			3	1	-8,950*	1.23499	2.21583e-09	-11.4295	-6.47081				3	1	-9,542*	1.8583	4.47145e-06	-13.2723	-5.8109
block * EFLF	Sphericity Assumed	29.667	2	14.833	0.359	0.699	0.007				2	-4,587*	0.677887	1.27174e-08	-5.94798	-3.22615			2	-2,568*	0.795775	0.00218727	-4.1656	-0.970429				2	-7,196*	1.30675	1.20293e-06	-9.81899	-4.57217					2	-6,421*	1.96628	0.00195556	-10.3686	-2.47362
	Greenhouse-Geisser	29.667	1.898	15.628	0.359	0.688	0.007																			2	1	2	3,978*	1.04119	0.000363376	1.88723	6.06778			2	1	2	3,284*	1.56669	0.0410241	0.139193	6.42971
Error(block)	Sphericity Assumed	4211.73	102	41.2914																								3	8,988*	0.993944	3.54933e-12	6.99259	10.9834					3	10,216*	1.4956	1.0081e-08	7.21325	13.2183
	Greenhouse-Geisser	4211.73	96.8137	43.5034																							2	1	-3,978*	1.04119	0.000363376	-6.06778	-1.88723				2	1	-3,284*	1.56669	0.0410241	-6.42971	-0.139193
cstype * block	Sphericity Assumed	778.699	4	194.675	6.796	0	0.118																					3	5,011*	0.90503	1.0818e-06	3.19358	6.82743					3	6,931*	1.36181	5.22938e-06	4.19739	9.66528
	Greenhouse-Geisser	778.699	3.815	204.122	6.796	0	0.118																				3	1	-8,988*	0.993944	3.54933e-12	-10.9834	-6.99259				3	1	-10,216*	1.4956	1.0081e-08	-13.2183	-7.21325
cstype * block * EFLF	Sphericity Assumed	265.807	4	66.4516	2.31995	0.0581893	0.04351																					2	-5,011*	0.90503	1.0818e-06	-6.82743	-3.19358					2	-6,931*	1.36181	5.22938e-06	-9.66528	-4.19739
	Greenhouse-Geisser	265.807	3.81487	69.6764	2.31995	0.0613537	0.04351																			3	1	2	1.33368	1.00463	0.190244	-0.683198	3.35057			3	1	2	4,390*	1.51168	0.00543018	1.35541	7.42506
Error(cstype*block)	Sphericity Assumed	5843.28	204	28.6435																								3	2,889*	1.20356	0.0200742	0.472544	5.30505					3	3,946*	1.81101	0.0339733	0.310508	7.58202
	Greenhouse-Geisser	5843.28	194.559	30.0335																							2	1	-1.33368	1.00463	0.190244	-3.35057	0.683198				2	1	-4,390*	1.51168	0.00543018	-7.42506	-1.35541
																												3	1.55511	0.928038	0.0999182	-0.308001	3.41823					3	-0.44397	1.39643	0.751834	-3.24742	2.35948
																											3	1	-2,889*	1.20356	0.0200742	-5.30505	-0.472544				3	1	-3,946*	1.81101	0.0339733	-7.58202	-0.310508
																												2	-1.55511	0.928038	0.0999182	-3.41823	0.308001					2	0.44397	1.39643	0.751834	-2.35948	3.24742
																																			LF	1	1	2	0.388664	1.62683	0.812133	-2.87733	3.65466
																																						3	8,359*	1.62712	4.43172e-06	5.09214	11.6253
																																					2	1	-0.388664	1.62683	0.812133	-3.65466	2.87733
																																						3	7,970*	1.72166	2.55752e-05	4.51367	11.4264
																																					3	1	-8,359*	1.62712	4.43172e-06	-11.6253	-5.09214
																																						2	-7,970*	1.72166	2.55752e-05	-11.4264	-4.51367
																																				2	1	2	4,671*	1.37178	0.00129796	1.91659	7.42453
																																						3	7,760*	1.30954	2.67862e-07	5.13123	10.3892
																																					2	1	-4,671*	1.37178	0.00129796	-7.42453	-1.91659
																																						3	3,090*	1.19239	0.0124433	0.695853	5.48351
																																					3	1	-7,760*	1.30954	2.67862e-07	-10.3892	-5.13123
																																						2	-3,090*	1.19239	0.0124433	-5.48351	-0.695853
																																				3	1	2	-1.72287	1.32362	0.19889	-4.38014	0.934407
																																						3	1.83133	1.58571	0.253517	-1.35212	5.01478
																																					2	1	1.72287	1.32362	0.19889	-0.934407	4.38014
																																						3	3,554*	1.22271	0.00539144	1.09951	6.00888
																																					3	1	-1.83133	1.58571	0.253517	-5.01478	1.35212
																																						2	-3,554*	1.22271	0.00539144	-6.00888	-1.09951
	Fear acquisition: Whole sample with OCA-LF group (oral contraceptives women and late follicular women) as a between-subjects factor												si
Mauchly's Test of Sphericity
Within Subjects Effect	Mauchly's W	Approx. Chi-Square	df	Sig.	Epsilonb
					Greenhouse-Geisser
cstype	0.928	3.72	2	0.156	0.933
block	0.913	4.558	2	0.102	0.92
cstype * block	0.743	14.679	9	0.1	0.889
Tests of Within-Subjects Effects										Pairwise Comparisons								Pairwise Comparisons								Pairwise Comparisons									Pairwise Comparisons									Pairwise Comparisons
Source		Type III Sum of Squares	df	Mean Square	F	Sig.	Partial Eta Squared					Mean Difference (I-J)	Std. Error	Sig.b	95% Confidence Interval for Differenceb					Mean Difference (I-J)	Std. Error	Sig.b	95% Confidence Interval for Differenceb						Mean Difference (I-J)	Std. Error	Sig.b	95% Confidence Interval for Differenceb						Mean Difference (I-J)	Std. Error	Sig.b	95% Confidence Interval for Differenceb							Mean Difference (I-J)	Std. Error
cstype	Sphericity Assumed	4333.1	2	2166.55	47.616	2.4818e-15	0.482842			(I) cstype	(j) cstype				Lower Bound	Upper Bound		(I) block	(j) block				Lower Bound	Upper Bound		OCALF	(l) block	(j) block				Lower Bound	Upper Bound		block	(l) cstype	(j) cstype				Lower Bound	Upper Bound		OCALF	block	(l) cstype	(j)cstype
	Greenhouse-Geisser	4333.1	1.86621	2321.88	47.616	1.82564e-14	0.482842			1	2	2,237*	0.786987	0.00641806	0.657236	3.81712		1	2	1,478*	0.680497	0.0345185	0.111979	2.84429		OCA	1	2	2,308*	1.00674	0.0260284	0.286955	4.32918		1	1	2	0.934679	1.18553	0.434107	-1.44536	3.31472		OCA	1	1	2	2.74215	1.75389
cstype * OCALF	Sphericity Assumed	109.83	2	54.9152	1.20691	0.303354	0.0231179				3	7,242*	0.827911	1.00806e-11	5.57953	8.90373			3	3,566*	0.809795	5.47218e-05	1.94007	5.19153				3	5,812*	1.19803	1.19695e-05	3.40671	8.21698				3	8,149*	1.1336	2.74398e-09	5.87291	10.4245					3	10,828*	1.67708
	Greenhouse-Geisser	109.83	1.86621	58.8523	1.20691	0.301628	0.0231179			2	1	-2,237*	0.786987	0.00641806	-3.81712	-0.657236		2	1	-1,478*	0.680497	0.0345185	-2.84429	-0.111979			2	1	-2,308*	1.00674	0.0260284	-4.32918	-0.286955			2	1	-0.934679	1.18553	0.434107	-3.31472	1.44536				2	1	-2.74215	1.75389
Error(cstype)	Sphericity Assumed	4641.05	102	45.5005							3	5,004*	0.653936	5.0876e-10	3.69162	6.31729			3	2,088*	0.638749	0.00193986	0.805327	3.37001				3	3,504*	0.944978	0.000516283	1.60665	5.4009				3	7,214*	1.04718	8.15037e-09	5.11174	9.31635					3	8,086*	1.54922
	Greenhouse-Geisser	4641.05	95.1765	48.7626						3	1	-7,242*	0.827911	1.00806e-11	-8.90373	-5.57953		3	1	-3,566*	0.809795	5.47218e-05	-5.19153	-1.94007			3	1	-5,812*	1.19803	1.19695e-05	-8.21698	-3.40671			3	1	-8,149*	1.1336	2.74398e-09	-10.4245	-5.87291				3	1	-10,828*	1.67708
block	Sphericity Assumed	1011.6	2	505.8	12.6131	1.27413e-05	0.198278				2	-5,004*	0.653936	5.0876e-10	-6.31729	-3.69162			2	-2,088*	0.638749	0.00193986	-3.37001	-0.805327				2	-3,504*	0.944978	0.000516283	-5.4009	-1.60665				2	-7,214*	1.04718	8.15037e-09	-9.31635	-5.11174					2	-8,086*	1.54922
	Greenhouse-Geisser	1011.6	1.83972	549.866	12.6131	2.47928e-05	0.198278																			LF	1	2	0.648197	0.915848	0.482319	-1.19045	2.48684		2	1	2	0.125401	1.23864	0.919756	-2.36127	2.61208			2	1	2	-0.312242	1.83247
block * OCALF	Sphericity Assumed	406.509	2	203.254	5.06853	0.00796895	0.0903989																					3	1.31976	1.08987	0.2315	-0.868235	3.50776				3	5,660*	1.28487	5.44571e-05	3.08011	8.23908					3	6,366*	1.90086
	Greenhouse-Geisser	406.509	1.83972	220.963	5.06853	0.00977938	0.0903989																				2	1	-0.648197	0.915848	0.482319	-2.48684	1.19045			2	1	-0.125401	1.23864	0.919756	-2.61208	2.36127				2	1	0.312242	1.83247
Error(block)	Sphericity Assumed	4090.33	102	40.1013																								3	0.671563	0.859663	0.4383	-1.05428	2.39741				3	5,534*	1.2141	3.2529e-05	3.09678	7.9716					3	6,678*	1.79617
	Greenhouse-Geisser	4090.33	93.8257	43.595																							3	1	-1.31976	1.08987	0.2315	-3.50776	0.868235			3	1	-5,660*	1.28487	5.44571e-05	-8.23908	-3.08011				3	1	-6,366*	1.90086
cstype * block	Sphericity Assumed	599.898	4	149.974	4.57287	0.00147559	0.0822859																					2	-0.671563	0.859663	0.4383	-2.39741	1.05428				2	-5,534*	1.2141	3.2529e-05	-7.9716	-3.09678					2	-6,678*	1.79617
	Greenhouse-Geisser	599.898	3.55416	168.788	4.57287	0.00236314	0.0822859																												3	1	2	5,651*	1.24837	3.61379e-05	3.14525	8.15766			3	1	2	7,770*	1.84686
cstype * block * OCALF	Sphericity Assumed	403.833	4	100.958	3.07832	0.0172464	0.0569233																														3	7,917*	1.34191	2.94642e-07	5.22258	10.6106					3	6,808*	1.98525
	Greenhouse-Geisser	403.833	3.55416	113.623	3.07832	0.0218328	0.0569233																													2	1	-5,651*	1.24837	3.61379e-05	-8.15766	-3.14525				2	1	-7,770*	1.84686
Error(cstype*block)	Sphericity Assumed	6690.51	204	32.7966																																	3	2,265*	0.940285	0.0196471	0.377429	4.15283					3	-0.962241	1.39108
	Greenhouse-Geisser	6690.51	181.262	36.9107																																3	1	-7,917*	1.34191	2.94642e-07	-10.6106	-5.22258				3	1	-6,808*	1.98525
																																					2	-2,265*	0.940285	0.0196471	-4.15283	-0.377429					2	0.962241	1.39108
																																												LF	1	1	2	-0.872788	1.59554
																																															3	5,469*	1.52567
																																														2	1	0.872788	1.59554
																																															3	6,342*	1.40935
																																														3	1	-5,469*	1.52567
																																															2	-6,342*	1.40935
																																													2	1	2	0.563044	1.66703
																																															3	4,954*	1.72925
																																														2	1	-0.563044	1.66703
																																															3	4,391*	1.634
																																														3	1	-4,954*	1.72925
																																															2	-4,391*	1.634
																																													3	1	2	3,533*	1.68012
																																															3	9,026*	1.80602
																																														2	1	-3,533*	1.68012
																																															3	5,493*	1.26549
																																														3	1	-9,026*	1.80602
																																															2	-5,493*	1.26549
	Fear extinction: Whole sample with OCA-LF group (oral contraceptives women and late follicular women) as a between-subjects factor												si
Mauchly's Test of Sphericity
					Epsilonb
Within Subjects Effect	Mauchly's W	Approx. Chi-Square	df	Sig.	Greenhouse-Geisser
cstype	0.991206	0.450461	2	0.798332	0.991283
block	0.992665	0.375483	2	0.828829	0.992718
cstype * block	0.890408	5.85214	9	0.754765	0.94458
Tests of Within-Subjects Effects
Source		Type III Sum of Squares	df	Mean Square	F	Sig.	Partial Eta Squared			Pairwise Comparisons								Pairwise Comparisons								Pairwise Comparisons									Pairwise Comparisons
cstype	Sphericity Assumed	3512.67	2	1756.34	39.2815	1.96009e-13	0.430333
	Greenhouse-Geisser	3512.67	1.98257	1771.78	39.2815	2.44892e-13	0.430333								95% Confidence Interval for Differenceb								95% Confidence Interval for Differenceb						Mean Difference (I-J)	Std. Error	Sig.b	95% Confidence Interval for Differenceb							Mean Difference (I-J)	Std. Error	Sig.b	95% Confidence Interval for Differenceb
cstype * OCALF	Sphericity Assumed	19.6116	2	9.80581	0.219313	0.803441	0.00419984			(I) cstype	(j) cstype	Mean Difference (I-J)	Std. Error	Sig.b	Lower Bound	Upper Bound		(I) block	(j) block	Mean Difference (I-J)	Std. Error	Sig.b	Lower Bound	Upper Bound		block	(l) cstype	(j) cstype				Lower Bound	Upper Bound		OCALF	block	(l) cstype	(j)cstype				Lower Bound	Upper Bound
	Greenhouse-Geisser	19.6116	1.98257	9.89204	0.219313	0.801555	0.00419984			1	2	1,578*	0.731745	0.0357394	0.109216	3.04592		1	2	5,375*	0.660126	7.60187e-11	4.05003	6.69931		1	1	2	2,474*	1.18647	0.0419821	0.0931397	4.8548		OCA	1	1	2	4,559*	1.76869	0.0128174	1.01014	8.10842
Error(cstype)	Sphericity Assumed	4650	104	44.7116							3	6,362*	0.7818	7.70692e-11	4.79356	7.93116			3	8,635*	0.663541	5.5166e-18	7.30342	9.9664				3	10,441*	1.15301	2.8534e-12	8.1269	12.7543					3	12,522*	1.7188	1.7347e-09	9.07339	15.9714
	Greenhouse-Geisser	4650	103.093	45.1047						2	1	-1,578*	0.731745	0.0357394	-3.04592	-0.109216		2	1	-5,375*	0.660126	7.60187e-11	-6.69931	-4.05003			2	1	-2,474*	1.18647	0.0419821	-4.8548	-0.0931397				2	1	-4,559*	1.76869	0.0128174	-8.10842	-1.01014
block	Sphericity Assumed	6084.15	2	3042.08	90.5198	1.70082e-23	0.635139				3	4,785*	0.728026	2.37884e-08	3.3239	6.24568			3	3,260*	0.619839	2.75752e-06	2.01645	4.50404				3	7,967*	1.24081	4.14879e-08	5.47674	10.4565					3	7,963*	1.84969	7.40455e-05	4.25148	11.6748
	Greenhouse-Geisser	6084.15	1.98544	3064.39	90.5198	2.41834e-23	0.635139			3	1	-6,362*	0.7818	7.70692e-11	-7.93116	-4.79356		3	1	-8,635*	0.663541	5.5166e-18	-9.9664	-7.30342			3	1	-10,441*	1.15301	2.8534e-12	-12.7543	-8.1269				3	1	-12,522*	1.7188	1.7347e-09	-15.9714	-9.07339
block * OCALF	Sphericity Assumed	14.1999	2	7.09994	0.211265	0.809906	0.00404636				2	-4,785*	0.728026	2.37884e-08	-6.24568	-3.3239			2	-3,260*	0.619839	2.75752e-06	-4.50404	-2.01645				2	-7,967*	1.24081	4.14879e-08	-10.4565	-5.47674					2	-7,963*	1.84969	7.40455e-05	-11.6748	-4.25148
	Greenhouse-Geisser	14.1999	1.98544	7.15202	0.211265	0.808339	0.00404636																			2	1	2	3,046*	0.944797	0.00218594	1.15013	4.94188			2	1	2	1.42145	1.40842	0.317527	-1.40475	4.24765
Error(block)	Sphericity Assumed	3495.1	104	33.6067																								3	6,963*	0.993837	4.84429e-09	4.96834	8.9569					3	6,165*	1.48153	0.000119097	3.19211	9.13791
	Greenhouse-Geisser	3495.1	103.243	33.8533																							2	1	-3,046*	0.944797	0.00218594	-4.94188	-1.15013				2	1	-1.42145	1.40842	0.317527	-4.24765	1.40475
cstype * block	Sphericity Assumed	1131.79	4	282.947	12.0159	8.36828e-09	0.187701																					3	3,917*	0.954682	0.000144316	2.00091	5.83233					3	4,744*	1.42316	0.00158763	1.88779	7.59933
	Greenhouse-Geisser	1131.79	3.77832	299.548	12.0159	1.97237e-08	0.187701																				3	1	-6,963*	0.993837	4.84429e-09	-8.9569	-4.96834				3	1	-6,165*	1.48153	0.000119097	-9.13791	-3.19211
cstype * block * OCALF	Sphericity Assumed	241.933	4	60.4832	2.56853	0.0391613	0.0470698																					2	-3,917*	0.954682	0.000144316	-5.83233	-2.00091					2	-4,744*	1.42316	0.00158763	-7.59933	-1.88779
	Greenhouse-Geisser	241.933	3.77832	64.0319	2.56853	0.0424397	0.0470698																			3	1	2	-0.787269	1.10474	0.479261	-3.00409	1.42955			3	1	2	0.14833	1.64685	0.928579	-3.15632	3.45298
Error(cstype*block)	Sphericity Assumed	4897.95	208	23.5478																								3	1.68388	1.00869	0.101052	-0.340196	3.70797					3	1.53644	1.50366	0.311607	-1.48088	4.55376
	Greenhouse-Geisser	4897.95	196.473	24.9294																							2	1	0.787269	1.10474	0.479261	-1.42955	3.00409				2	1	-0.14833	1.64685	0.928579	-3.45298	3.15632
																												3	2,471*	1.01088	0.0179294	0.442665	4.49964					3	1.38811	1.50694	0.361228	-1.63578	4.412
																											3	1	-1.68388	1.00869	0.101052	-3.70797	0.340196				3	1	-1.53644	1.50366	0.311607	-4.55376	1.48088
																												2	-2,471*	1.01088	0.0179294	-4.49964	-0.442665					2	-1.38811	1.50694	0.361228	-4.412	1.63578
																																			LF	1	1	2	0.388664	1.58196	0.806893	-2.78578	3.56311
																																						3	8,359*	1.53734	1.46691e-06	5.27382	11.4436
																																					2	1	-0.388664	1.58196	0.806893	-3.56311	2.78578
																																						3	7,970*	1.65441	1.29984e-05	4.65025	11.2899
																																					3	1	-8,359*	1.53734	1.46691e-06	-11.4436	-5.27382
																																						2	-7,970*	1.65441	1.29984e-05	-11.2899	-4.65025
																																				2	1	2	4,671*	1.25973	0.00050894	2.14273	7.19839
																																						3	7,760*	1.32512	3.24415e-07	5.1012	10.4193
																																					2	1	-4,671*	1.25973	0.00050894	-7.19839	-2.14273
																																						3	3,090*	1.27291	0.0187129	0.5354	5.64396
																																					3	1	-7,760*	1.32512	3.24415e-07	-10.4193	-5.1012
																																						2	-3,090*	1.27291	0.0187129	-5.64396	-0.5354
																																				3	1	2	-1.72287	1.47299	0.247478	-4.67863	1.2329
																																						3	1.83133	1.34492	0.179174	-0.867446	4.5301
																																					2	1	1.72287	1.47299	0.247478	-1.2329	4.67863
																																						3	3,554*	1.34785	0.0110053	0.849545	6.25885
																																					3	1	-1.83133	1.34492	0.179174	-4.5301	0.867446
																																						2	-3,554*	1.34785	0.0110053	-6.25885	-0.849545
	Fear acquisition: Whole sample with estradiol levels (high estradiol and low estradiol) as a between-subjects factor										si
Mauchly's Test of Sphericity
Within Subjects Effect	Mauchly's W	Approx. Chi-Square	df	Sig.	Epsilonb
					Greenhouse-Geisser
cstype	0.996197	0.461025	2	0.794126	0.996212
block	0.957151	5.29913	2	0.070682	0.958911
cstype * block	0.919511	10.1046	9	0.342131	0.961975
Tests of Within-Subjects Effects										Pairwise Comparisons								Pairwise Comparisons								Pairwise Comparisons									Pairwise Comparisons
Source		Type III Sum of Squares	df	Mean Square	F	Sig.	Partial Eta Squared					Mean Difference (I-J)	Std. Error	Sig.b	95% Confidence Interval for Differenceb					Mean Difference (I-J)	Std. Error	Sig.b	95% Confidence Interval for Differenceb									95% Confidence Interval for Differenceb							Mean Difference (I-J)	Std. Error	Sig.b	95% Confidence Interval for Differenceb
cstype	Sphericity Assumed	10756	2	5377.98	129.4	4.91299e-39	0.514717			(I) cstype	(j) cstype				Lower Bound	Upper Bound		(I) block	(j) block				Lower Bound	Upper Bound		block	(l) cstype	(j) cstype	Mean Difference (I-J)	Std. Error	Sig.b	Lower Bound	Upper Bound		Estradiol split	block	(l) cstype	(j)cstype				Lower Bound	Upper Bound
	Greenhouse-Geisser	10756	1.99242	5398.44	129.4	6.74058e-39	0.514717			1	2	2,794*	0.460507	1.51507e-08	1.88197	3.70521		1	2	1,982*	0.396997	2.00478e-06	1.1962	2.76799		1	1	2	1,861*	0.823388	0.0255856	0.230997	3.49095		Low estradiol	1	1	2	1.69664	1.18308	0.154104	-0.645377	4.03867
cstype * estradiol_split	Sphericity Assumed	117.908	2	58.9538	1.41849	0.244068	0.0114933				3	7,526*	0.485728	1.34407e-30	6.56411	8.4872			3	3,747*	0.475976	1.59909e-12	2.80511	4.68959				3	8,367*	0.738889	9.29922e-21	6.90456	9.82997					3	9,232*	1.06167	1.92545e-14	7.12998	11.3333
	Greenhouse-Geisser	117.908	1.99242	59.178	1.41849	0.244092	0.0114933			2	1	-2,794*	0.460507	1.51507e-08	-3.70521	-1.88197		2	1	-1,982*	0.396997	2.00478e-06	-2.76799	-1.1962			2	1	-1,861*	0.823388	0.0255856	-3.49095	-0.230997				2	1	-1.69664	1.18308	0.154104	-4.03867	0.645377
Error(cstype)	Sphericity Assumed	10140.9	244	41.5609							3	4,732*	0.472268	1.3165e-17	3.79716	5.66697			3	1,765*	0.439067	0.000100995	0.896079	2.63443				3	6,506*	0.842688	3.57307e-12	4.8381	8.17447					3	7,535*	1.21081	7.12839e-09	5.13809	9.93194
	Greenhouse-Geisser	10140.9	243.076	41.719						3	1	-7,526*	0.485728	1.34407e-30	-8.4872	-6.56411		3	1	-3,747*	0.475976	1.59909e-12	-4.68959	-2.80511			3	1	-8,367*	0.738889	9.29922e-21	-9.82997	-6.90456				3	1	-9,232*	1.06167	1.92545e-14	-11.3333	-7.12998
block	Sphericity Assumed	2612.12	2	1306.06	36.5505	1.30448e-14	0.230529				2	-4,732*	0.472268	1.3165e-17	-5.66697	-3.79716			2	-1,765*	0.439067	0.000100995	-2.63443	-0.896079				2	-6,506*	0.842688	3.57307e-12	-8.17447	-4.8381					2	-7,535*	1.21081	7.12839e-09	-9.93194	-5.13809
	Greenhouse-Geisser	2612.12	1.91782	1362.02	36.5505	4.12728e-14	0.230529																			2	1	2	1,969*	0.739859	0.00883248	0.50434	3.43359			2	1	2	2,473*	1.06306	0.0216315	0.368965	4.57783
block * estradiol_split	Sphericity Assumed	154.33	2	77.165	2.15949	0.117584	0.0173929																					3	7,020*	0.735268	1.79724e-16	5.56465	8.47572					3	8,427*	1.05646	9.19928e-13	6.33612	10.5189
	Greenhouse-Geisser	154.33	1.91782	80.4715	2.15949	0.119858	0.0173929																				2	1	-1,969*	0.739859	0.00883248	-3.43359	-0.50434				2	1	-2,473*	1.06306	0.0216315	-4.57783	-0.368965
Error(block)	Sphericity Assumed	8718.85	244	35.733																								3	5,051*	0.732197	2.50854e-10	3.60176	6.50068					3	5,954*	1.05205	1.02438e-07	3.87145	8.03673
	Greenhouse-Geisser	8718.85	233.974	37.2641																							3	1	-7,020*	0.735268	1.79724e-16	-8.47572	-5.56465				3	1	-8,427*	1.05646	9.19928e-13	-10.5189	-6.33612
cstype * block	Sphericity Assumed	551.078	4	137.769	4.18632	0.00241882	0.0331757																					2	-5,051*	0.732197	2.50854e-10	-6.50068	-3.60176					2	-5,954*	1.05205	1.02438e-07	-8.03673	-3.87145
	Greenhouse-Geisser	551.078	3.8479	143.215	4.18632	0.00279076	0.0331757																			3	1	2	4,551*	0.781307	4.75462e-08	3.00415	6.09751			3	1	2	6,175*	1.12262	2.1227e-07	3.95246	8.39712
cstype * block * estradiol_split	Sphericity Assumed	317.327	4	79.3316	2.4106	0.0483707	0.0193762																					3	7,190*	0.791642	2.33559e-15	5.62238	8.75665					3	7,079*	1.13746	7.11818e-09	4.82719	9.33063
	Greenhouse-Geisser	317.327	3.8479	82.4675	2.4106	0.0507724	0.0193762																				2	1	-4,551*	0.781307	4.75462e-08	-6.09751	-3.00415				2	1	-6,175*	1.12262	2.1227e-07	-8.39712	-3.95246
Error(cstype*block)	Sphericity Assumed	16059.8	488	32.909																								3	2,639*	0.637106	6.38475e-05	1.37747	3.8999					3	0.90412	0.915421	0.325276	-0.908047	2.71629
	Greenhouse-Geisser	16059.8	469.444	34.21																							3	1	-7,190*	0.791642	2.33559e-15	-8.75665	-5.62238				3	1	-7,079*	1.13746	7.11818e-09	-9.33063	-4.82719
																												2	-2,639*	0.637106	6.38475e-05	-3.8999	-1.37747					2	-0.90412	0.915421	0.325276	-2.71629	0.908047
																																			High estradiol	1	1	2	2.02531	1.14551	0.0795543	-0.242347	4.29296
																																						3	7,503*	1.02796	3.23705e-11	5.46792	9.5378
																																					2	1	-2.02531	1.14551	0.0795543	-4.29296	0.242347
																																						3	5,478*	1.17236	7.73864e-06	3.15675	7.79836
																																					3	1	-7,503*	1.02796	3.23705e-11	-9.5378	-5.46792
	Fear extinction: Whole sample with estradiol levels (high estradiol and low estradiol) as a between-subjects factor										si																											2	-5,478*	1.17236	7.73864e-06	-7.79836	-3.15675
																																				2	1	2	1.46453	1.0293	0.157336	-0.57308	3.50214
																																						3	5,613*	1.02292	2.25409e-07	3.58791	7.63784
																																					2	1	-1.46453	1.0293	0.157336	-3.50214	0.57308
																																						3	4,148*	1.01864	8.30671e-05	2.13184	6.16486
Mauchly's Test of Sphericity																																					3	1	-5,613*	1.02292	2.25409e-07	-7.63784	-3.58791
																																						2	-4,148*	1.01864	8.30671e-05	-6.16486	-2.13184
					Epsilonb																															3	1	2	2,927*	1.08697	0.00808458	0.775108	5.07863
Within Subjects Effect	Mauchly's W	Approx. Chi-Square	df	Sig.	Greenhouse-Geisser																																	3	7,300*	1.10135	9.74711e-10	5.1199	9.48035
cstype	0.993853	0.758464	2	0.684387	0.99389																																2	1	-2,927*	1.08697	0.00808458	-5.07863	-0.775108
block	0.982308	2.19565	2	0.333596	0.982615																																	3	4,373*	0.886352	2.5782e-06	2.61863	6.12788
cstype * block	0.967875	3.9972	9	0.911606	0.983808																																3	1	-7,300*	1.10135	9.74711e-10	-9.48035	-5.1199
																																						2	-4,373*	0.886352	2.5782e-06	-6.12788	-2.61863
Tests of Within-Subjects Effects
Source		Type III Sum of Squares	df	Mean Square	F	Sig.	Partial Eta Squared			Pairwise Comparisons								Pairwise Comparisons								Pairwise Comparisons
cstype	Sphericity Assumed	9801.25	2	4900.63	118.205	8.8215e-37	0.488037
	Greenhouse-Geisser	9801.25	1.98778	4930.75	118.205	1.42358e-36	0.488037								95% Confidence Interval for Differenceb								95% Confidence Interval for Differenceb									95% Confidence Interval for Differenceb
cstype * estradiol_split	Sphericity Assumed	3.09516	2	1.54758	0.0373282	0.963365	0.000300944			(I) cstype	(j) cstype	Mean Difference (I-J)	Std. Error	Sig.b	Lower Bound	Upper Bound		(I) block	(j) block	Mean Difference (I-J)	Std. Error	Sig.b	Lower Bound	Upper Bound		block	(l) cstype	(j) cstype	Mean Difference (I-J)	Std. Error	Sig.b	Lower Bound	Upper Bound
	Greenhouse-Geisser	3.09516	1.98778	1.55709	0.0373282	0.962748	0.000300944			1	2	2,052*	0.483716	4.29645e-05	1.09449	3.00931		1	2	5,779*	0.411823	2.25145e-27	4.96416	6.59439		1	1	2	2,787*	0.864949	0.0016227	1.07549	4.49944
Error(cstype)	Sphericity Assumed	10281.7	248	41.459							3	7,007*	0.469624	1.85719e-29	6.07768	7.93672			3	8,415*	0.462119	7.64781e-37	7.50015	9.32948				3	10,778*	0.813202	1.61495e-25	9.16868	12.3878
	Greenhouse-Geisser	10281.7	246.485	41.714						2	1	-2,052*	0.483716	4.29645e-05	-3.00931	-1.09449		2	1	-5,779*	0.411823	2.25145e-27	-6.59439	-4.96416			2	1	-2,787*	0.864949	0.0016227	-4.49944	-1.07549
block	Sphericity Assumed	13991.4	2	6995.72	193.995	1.92384e-51	0.610057				3	4,955*	0.451895	5.64643e-20	4.06087	5.84973			3	2,636*	0.435691	1.59177e-08	1.77318	3.49789				3	7,991*	0.8095	2.59668e-17	6.38854	9.593
	Greenhouse-Geisser	13991.4	1.96523	7119.49	193.995	1.34521e-50	0.610057			3	1	-7,007*	0.469624	1.85719e-29	-7.93672	-6.07768		3	1	-8,415*	0.462119	7.64781e-37	-9.32948	-7.50015			3	1	-10,778*	0.813202	1.61495e-25	-12.3878	-9.16868
block * estradiol_split	Sphericity Assumed	9.17138	2	4.58569	0.127164	0.880647	0.00102446				2	-4,955*	0.451895	5.64643e-20	-5.84973	-4.06087			2	-2,636*	0.435691	1.59177e-08	-3.49789	-1.77318				2	-7,991*	0.8095	2.59668e-17	-9.593	-6.38854
	Greenhouse-Geisser	9.17138	1.96523	4.66682	0.127164	0.877326	0.00102446																			2	1	2	2,788*	0.684375	8.18187e-05	1.43367	4.14281
Error(block)	Sphericity Assumed	8943.21	248	36.061																								3	7,082*	0.676266	9.01097e-19	5.74323	8.42027
	Greenhouse-Geisser	8943.21	243.689	36.699																							2	1	-2,788*	0.684375	8.18187e-05	-4.14281	-1.43367
cstype * block	Sphericity Assumed	1995.13	4	498.782	17.0706	3.97912e-13	0.121008																					3	4,294*	0.656851	1.4739e-09	2.99342	5.59361
	Greenhouse-Geisser	1995.13	3.93523	506.991	17.0706	5.96418e-13	0.121008																				3	1	-7,082*	0.676266	9.01097e-19	-8.42027	-5.74323
cstype * block * estradiol_split	Sphericity Assumed	46.145	4	11.5363	0.394825	0.812388	0.00317397																					2	-4,294*	0.656851	1.4739e-09	-5.59361	-2.99342
	Greenhouse-Geisser	46.145	3.93523	11.7261	0.394825	0.809336	0.00317397																			3	1	2	0.580002	0.671447	0.389361	-0.748979	1.90898
Error(cstype*block)	Sphericity Assumed	14492.5	496	29.219																								3	3,162*	0.704461	1.62061e-05	1.76729	4.55594
	Greenhouse-Geisser	14492.5	487.969	29.7																							2	1	-0.580002	0.671447	0.389361	-1.90898	0.748979
																												3	2,582*	0.626707	6.89058e-05	1.34119	3.82204
																											3	1	-3,162*	0.704461	1.62061e-05	-4.55594	-1.76729
																												2	-2,582*	0.626707	6.89058e-05	-3.82204	-1.34119
	Fear acquisition: Whole sample with progesterone levels (high progesterone and low progesterone) as a between-subjects factor												si
Mauchly's Test of Sphericity
Within Subjects Effect	Mauchly's W	Approx. Chi-Square	df	Sig.	Epsilonb
					Greenhouse-Geisser
cstype	0.995966	0.497151	2	0.779911	0.995982
block	0.946071	6.81877	2	0.0330615	0.948831
cstype * block	0.93136	8.70493	9	0.464986	0.96662
Tests of Within-Subjects Effects										Pairwise Comparisons								Pairwise Comparisons								Pairwise Comparisons
Source		Type III Sum of Squares	df	Mean Square	F	Sig.	Partial Eta Squared					Mean Difference (I-J)	Std. Error	Sig.b	95% Confidence Interval for Differenceb					Mean Difference (I-J)	Std. Error	Sig.b	95% Confidence Interval for Differenceb									95% Confidence Interval for Differenceb
cstype	Sphericity Assumed	10886	2	5443	132.58	6.93041e-40	0.516719			(I) cstype	(j) cstype				Lower Bound	Upper Bound		(I) block	(j) block				Lower Bound	Upper Bound		block	(l) cstype	(j) cstype	Mean Difference (I-J)	Std. Error	Sig.b	Lower Bound	Upper Bound
	Greenhouse-Geisser	10886	1.99196	5464.95	132.58	9.76782e-40	0.516719			1	2	2,704*	0.45762	3.11312e-08	1.79797	3.60949		1	2	1,993*	0.39097	1.25448e-06	1.21886	2.76653		1	1	2	1,913*	0.814516	0.0204443	0.300531	3.52484
cstype * progesterone_split	Sphericity Assumed	139.652	2	69.8261	1.70081	0.184657	0.0135306				3	7,494*	0.480653	5.22608e-31	6.54272	8.44542			3	3,840*	0.479467	7.17853e-13	2.8909	4.7889				3	8,366*	0.728782	3.17057e-21	6.92316	9.80809
	Greenhouse-Geisser	139.652	1.99196	70.1078	1.70081	0.184794	0.0135306			2	1	-2,704*	0.45762	3.11312e-08	-3.60949	-1.79797		2	1	-1,993*	0.39097	1.25448e-06	-2.76653	-1.21886			2	1	-1,913*	0.814516	0.0204443	-3.52484	-0.300531
Error(cstype)	Sphericity Assumed	10181.5	248	41.0546							3	4,790*	0.459762	1.21058e-18	3.88034	5.70034			3	1,847*	0.437953	4.71853e-05	0.980375	2.71404				3	6,453*	0.829438	2.43262e-12	4.81125	8.09463
	Greenhouse-Geisser	10181.5	247.004	41.2202						3	1	-7,494*	0.480653	5.22608e-31	-8.44542	-6.54272		3	1	-3,840*	0.479467	7.17853e-13	-4.7889	-2.8909			3	1	-8,366*	0.728782	3.17057e-21	-9.80809	-6.92316
block	Sphericity Assumed	2787.41	2	1393.7	38.5135	2.71649e-15	0.236986				2	-4,790*	0.459762	1.21058e-18	-5.70034	-3.88034			2	-1,847*	0.437953	4.71853e-05	-2.71404	-0.980375				2	-6,453*	0.829438	2.43262e-12	-8.09463	-4.81125
	Greenhouse-Geisser	2787.41	1.89766	1468.86	38.5135	1.23287e-14	0.236986																			2	1	2	1,848*	0.736485	0.0134095	0.389879	3.3053
block * progesterone_split	Sphericity Assumed	83.3916	2	41.6958	1.15222	0.317621	0.00920653																					3	7,024*	0.74205	2.48804e-16	5.55512	8.49257
	Greenhouse-Geisser	83.3916	1.89766	43.9444	1.15222	0.315805	0.00920653																				2	1	-1,848*	0.736485	0.0134095	-3.3053	-0.389879
Error(block)	Sphericity Assumed	8974.49	248	36.1875																								3	5,176*	0.733514	1.06386e-10	3.72443	6.62809
	Greenhouse-Geisser	8974.49	235.31	38.139																							3	1	-7,024*	0.74205	2.48804e-16	-8.49257	-5.55512
cstype * block	Sphericity Assumed	517.447	4	129.362	3.86058	0.00423344	0.0301936																					2	-5,176*	0.733514	1.06386e-10	-6.62809	-3.72443
	Greenhouse-Geisser	517.447	3.86648	133.829	3.86058	0.00472272	0.0301936																			3	1	2	4,351*	0.785507	1.73716e-07	2.79617	5.90565
cstype * block * progesterone_split	Sphericity Assumed	77.2922	4	19.323	0.576663	0.679688	0.00462898																					3	7,093*	0.784423	2.59305e-15	5.54014	8.64533
	Greenhouse-Geisser	77.2922	3.86648	19.9903	0.576663	0.673881	0.00462898																				2	1	-4,351*	0.785507	1.73716e-07	-5.90565	-2.79617
Error(cstype*block)	Sphericity Assumed	16620.2	496	33.5084																								3	2,742*	0.633715	3.08467e-05	1.48753	3.99613
	Greenhouse-Geisser	16620.2	479.443	34.6656																							3	1	-7,093*	0.784423	2.59305e-15	-8.64533	-5.54014
																												2	-2,742*	0.633715	3.08467e-05	-3.99613	-1.48753
	Fear extinction: Whole sample with progesterone levels (high progesterone and low progesterone) as a between-subjects factor												si
Mauchly's Test of Sphericity
					Epsilonb
Within Subjects Effect	Mauchly's W	Approx. Chi-Square	df	Sig.	Greenhouse-Geisser
cstype	0.995278	0.591707	2	0.743896	0.9953
block	0.987304	1.59715	2	0.449969	0.987463
cstype * block	0.971537	3.59266	9	0.936131	0.985802
Tests of Within-Subjects Effects
Source		Type III Sum of Squares	df	Mean Square	F	Sig.	Partial Eta Squared			Pairwise Comparisons								Pairwise Comparisons								Pairwise Comparisons
cstype	Sphericity Assumed	9544.31	2	4772.16	113.985	5.54033e-36	0.474967
	Greenhouse-Geisser	9544.31	1.9906	4794.69	113.985	7.93771e-36	0.474967								95% Confidence Interval for Differenceb								95% Confidence Interval for Differenceb									95% Confidence Interval for Differenceb
cstype * progesterone_split	Sphericity Assumed	32.4393	2	16.2197	0.387413	0.679214	0.00306528			(I) cstype	(j) cstype	Mean Difference (I-J)	Std. Error	Sig.b	Lower Bound	Upper Bound		(I) block	(j) block	Mean Difference (I-J)	Std. Error	Sig.b	Lower Bound	Upper Bound		block	(l) cstype	(j) cstype	Mean Difference (I-J)	Std. Error	Sig.b	Lower Bound	Upper Bound
	Greenhouse-Geisser	32.4393	1.9906	16.2963	0.387413	0.678234	0.00306528			1	2	2,011*	0.476022	4.55125e-05	1.06901	2.95308		1	2	5,627*	0.417965	3.75702e-26	4.79983	6.45411		1	1	2	2,681*	0.847666	0.00195882	1.00343	4.35844
Error(cstype)	Sphericity Assumed	10550.4	252	41.8666							3	6,859*	0.47388	1.43836e-28	5.92079	7.79638			3	8,338*	0.458941	5.30262e-37	7.42966	9.24612				3	10,577*	0.810927	3.87492e-25	8.97259	12.1822
	Greenhouse-Geisser	10550.4	250.816	42.0643						2	1	-2,011*	0.476022	4.55125e-05	-2.95308	-1.06901		2	1	-5,627*	0.417965	3.75702e-26	-6.45411	-4.79983			2	1	-2,681*	0.847666	0.00195882	-4.35844	-1.00343
block	Sphericity Assumed	13888.7	2	6944.37	190.394	4.14913e-51	0.601762				3	4,848*	0.45074	1.54331e-19	3.95554	5.73954			3	2,711*	0.42979	4.39175e-09	1.86038	3.56146				3	7,896*	0.79779	1.93964e-17	6.31766	9.47526
	Greenhouse-Geisser	13888.7	1.97493	7032.53	190.394	1.67047e-50	0.601762			3	1	-6,859*	0.47388	1.43836e-28	-7.79638	-5.92079		3	1	-8,338*	0.458941	5.30262e-37	-9.24612	-7.42966			3	1	-10,577*	0.810927	3.87492e-25	-12.1822	-8.97259
block * progesterone_split	Sphericity Assumed	33.7678	2	16.8839	0.462906	0.629986	0.00366041				2	-4,848*	0.45074	1.54331e-19	-5.73954	-3.95554			2	-2,711*	0.42979	4.39175e-09	-3.56146	-1.86038				2	-7,896*	0.79779	1.93964e-17	-9.47526	-6.31766
	Greenhouse-Geisser	33.7678	1.97493	17.0982	0.462906	0.627544	0.00366041																			2	1	2	2,776*	0.674301	6.87826e-05	1.44203	4.11087
Error(block)	Sphericity Assumed	9191.37	252	36.4737																								3	7,031*	0.663166	3.66332e-19	5.71832	8.34309
	Greenhouse-Geisser	9191.37	248.841	36.9368																							2	1	-2,776*	0.674301	6.87826e-05	-4.11087	-1.44203
cstype * block	Sphericity Assumed	2037.74	4	509.434	17.6649	1.39939e-13	0.122959																					3	4,254*	0.646909	1.15946e-09	2.97404	5.53446
	Greenhouse-Geisser	2037.74	3.94321	516.771	17.6649	2.0244e-13	0.122959																				3	1	-7,031*	0.663166	3.66332e-19	-8.34309	-5.71832
cstype * block * progesterone_split	Sphericity Assumed	98.5915	4	24.6479	0.85468	0.491086	0.00673748																					2	-4,254*	0.646909	1.15946e-09	-5.53446	-2.97404
	Greenhouse-Geisser	98.5915	3.94321	25.0029	0.85468	0.489785	0.00673748																			3	1	2	0.575738	0.662725	0.386639	-0.735776	1.88725
Error(cstype*block)	Sphericity Assumed	14534.7	504	28.8387																								3	2,968*	0.705873	4.92683e-05	1.57076	4.36456
	Greenhouse-Geisser	14534.7	496.844	29.2541																							2	1	-0.575738	0.662725	0.386639	-1.88725	0.735776
																												3	2,392*	0.635794	0.000256939	1.13371	3.65014
																											3	1	-2,968*	0.705873	4.92683e-05	-4.36456	-1.57076
																												2	-2,392*	0.635794	0.000256939	-3.65014	-1.13371
	Fear acquisition: Whole sample with P/E2 ratios (high P/E2 ratio and low P/E2 ratio) as a between-subjects factor										si
Mauchly's Test of Sphericity
Within Subjects Effect	Mauchly's W	Approx. Chi-Square	df	Sig.	Epsilonb
					Greenhouse-Geisser
cstype	0.99661	0.410907	2	0.814278	0.996621
block	0.961016	4.81143	2	0.0902011	0.962479
cstype * block	0.936048	7.95812	9	0.538411	0.968823
Tests of Within-Subjects Effects										Pairwise Comparisons								Pairwise Comparisons								Pairwise Comparisons									Pairwise Comparisons
Source		Type III Sum of Squares	df	Mean Square	F	Sig.	Partial Eta Squared					Mean Difference (I-J)	Std. Error	Sig.b	95% Confidence Interval for Differenceb					Mean Difference (I-J)	Std. Error	Sig.b	95% Confidence Interval for Differenceb									95% Confidence Interval for Differenceb									95% Confidence Interval for Differenceb
cstype	Sphericity Assumed	10706.8	2	5353.4	128.232	8.67081e-39	0.512453			(I) cstype	(j) cstype				Lower Bound	Upper Bound		(I) block	(j) block				Lower Bound	Upper Bound		split_ratio	(l) block	(j) block	Mean Difference (I-J)	Std. Error	Sig.b	Lower Bound	Upper Bound		block	(l) cstype	(j) cstype	Mean Difference (I-J)	Std. Error	Sig.b	Lower Bound	Upper Bound
	Greenhouse-Geisser	10706.8	1.99324	5371.55	128.232	1.14744e-38	0.512453			1	2	2,772*	0.463938	2.3299e-08	1.85406	3.69088		1	2	1,964*	0.390915	1.75786e-06	1.1898	2.73752		low ratio	1	2	1.01987	0.552838	0.0674924	-0.0745238	2.11427		1	1	2	1,866*	0.82263	0.0250458	0.237799	3.49475
cstype * ratio_split	Sphericity Assumed	72.3192	2	36.1596	0.866145	0.421859	0.0070495				3	7,502*	0.486913	2.10404e-30	6.53852	8.46631			3	3,718*	0.464969	8.27927e-13	2.79784	4.63875				3	2,288*	0.657565	0.000696343	0.986556	3.58999				3	8,339*	0.731537	6.1038e-21	6.89123	9.78753
	Greenhouse-Geisser	72.3192	1.99324	36.2822	0.866145	0.421543	0.0070495			2	1	-2,772*	0.463938	2.3299e-08	-3.69088	-1.85406		2	1	-1,964*	0.390915	1.75786e-06	-2.73752	-1.1898			2	1	-1.01987	0.552838	0.0674924	-2.11427	0.0745238			2	1	-1,866*	0.82263	0.0250458	-3.49475	-0.237799
Error(cstype)	Sphericity Assumed	10186.5	244	41.748							3	4,730*	0.470137	1.04908e-17	3.79926	5.66063			3	1,755*	0.437639	0.000105299	0.888285	2.62099				3	1,268*	0.618916	0.042568	0.0431935	2.4936				3	6,473*	0.841424	4.13732e-12	4.80742	8.13878
	Greenhouse-Geisser	10186.5	243.176	41.889						3	1	-7,502*	0.486913	2.10404e-30	-8.46631	-6.53852		3	1	-3,718*	0.464969	8.27927e-13	-4.63875	-2.79784			3	1	-2,288*	0.657565	0.000696343	-3.58999	-0.986556			3	1	-8,339*	0.731537	6.1038e-21	-9.78753	-6.89123
block	Sphericity Assumed	2574.29	2	1287.15	37.0366	8.97987e-15	0.232881				2	-4,730*	0.470137	1.04908e-17	-5.66063	-3.79926			2	-1,755*	0.437639	0.000105299	-2.62099	-0.888285				2	-1,268*	0.618916	0.042568	-2.4936	-0.0431935				2	-6,473*	0.841424	4.13732e-12	-8.13878	-4.80742
	Greenhouse-Geisser	2574.29	1.92496	1337.33	37.0366	2.60602e-14	0.232881																			high ratio	1	2	2,907*	0.552838	6.26599e-07	1.81305	4.00185		2	1	2	1,953*	0.740796	0.00948041	0.486213	3.41917
block * ratio_split	Sphericity Assumed	393.344	2	196.672	5.65907	0.00395909	0.0443295																					3	5,148*	0.657565	2.01462e-12	3.8466	6.45004				3	6,975*	0.745455	5.16399e-16	5.49909	8.45049
	Greenhouse-Geisser	393.344	1.92496	204.339	5.65907	0.00444954	0.0443295																				2	1	-2,907*	0.552838	6.26599e-07	-4.00185	-1.81305			2	1	-1,953*	0.740796	0.00948041	-3.41917	-0.486213
Error(block)	Sphericity Assumed	8479.84	244	34.7534																								3	2,241*	0.618916	0.000429107	1.01567	3.46608				3	5,022*	0.736254	3.71151e-10	3.56461	6.47958
	Greenhouse-Geisser	8479.84	234.845	36.1082																							3	1	-5,148*	0.657565	2.01462e-12	-6.45004	-3.8466			3	1	-6,975*	0.745455	5.16399e-16	-8.45049	-5.49909
cstype * block	Sphericity Assumed	529.612	4	132.403	3.96241	0.0035588	0.0314571																					2	-2,241*	0.618916	0.000429107	-3.46608	-1.01567				2	-5,022*	0.736254	3.71151e-10	-6.47958	-3.56461
	Greenhouse-Geisser	529.612	3.87529	136.664	3.96241	0.00395996	0.0314571																												3	1	2	4,498*	0.794582	1.01547e-07	2.92549	6.0714
cstype * block * ratio_split	Sphericity Assumed	70.7168	4	17.6792	0.529083	0.714419	0.00431802																														3	7,193*	0.791248	2.22284e-15	5.62673	8.75944
	Greenhouse-Geisser	70.7168	3.87529	18.2481	0.529083	0.708721	0.00431802																													2	1	-4,498*	0.794582	1.01547e-07	-6.0714	-2.92549
Error(cstype*block)	Sphericity Assumed	16306.4	488	33.4148																																	3	2,695*	0.655667	7.21031e-05	1.39668	3.9926
	Greenhouse-Geisser	16306.4	472.786	34.4901																																3	1	-7,193*	0.791248	2.22284e-15	-8.75944	-5.62673
																																					2	-2,695*	0.655667	7.21031e-05	-3.9926	-1.39668
	Fear extinction: Whole sample with P/E2 ratios (high P/E2 ratio and low P/E2 ratio) as a between-subjects factor										si
Mauchly's Test of Sphericity
					Epsilonb
Within Subjects Effect	Mauchly's W	Approx. Chi-Square	df	Sig.	Greenhouse-Geisser
cstype	0.992712	0.899698	2	0.637725	0.992765
block	0.982916	2.11954	2	0.346536	0.983203
cstype * block	0.968081	3.97115	9	0.913311	0.983921
Tests of Within-Subjects Effects
Source		Type III Sum of Squares	df	Mean Square	F	Sig.	Partial Eta Squared			Pairwise Comparisons								Pairwise Comparisons								Pairwise Comparisons
cstype	Sphericity Assumed	9806.98	2	4903.49	118.985	5.92162e-37	0.48968
	Greenhouse-Geisser	9806.98	1.98553	4939.23	118.985	1.04665e-36	0.48968								95% Confidence Interval for Differenceb								95% Confidence Interval for Differenceb									95% Confidence Interval for Differenceb
cstype * ratio_split	Sphericity Assumed	64.5082	2	32.2541	0.782657	0.458315	0.00627217			(I) cstype	(j) cstype	Mean Difference (I-J)	Std. Error	Sig.b	Lower Bound	Upper Bound		(I) block	(j) block	Mean Difference (I-J)	Std. Error	Sig.b	Lower Bound	Upper Bound		block	(l) cstype	(j) cstype	Mean Difference (I-J)	Std. Error	Sig.b	Lower Bound	Upper Bound
	Greenhouse-Geisser	64.5082	1.98553	32.4892	0.782657	0.457489	0.00627217			1	2	2,048*	0.483213	4.36303e-05	1.09144	3.00427		1	2	5,780*	0.411103	1.93842e-27	4.96678	6.59415		1	1	2	2,779*	0.864859	0.0016741	1.06699	4.49059
Error(cstype)	Sphericity Assumed	10220.3	248	41.211							3	7,005*	0.468316	1.526e-29	6.07791	7.93177			3	8,421*	0.460481	5.1654e-37	7.50996	9.3328				3	10,774*	0.807144	9.63541e-26	9.17601	12.3711
	Greenhouse-Geisser	10220.3	246.206	41.5113						2	1	-2,048*	0.483213	4.36303e-05	-3.00427	-1.09144		2	1	-5,780*	0.411103	1.93842e-27	-6.59415	-4.96678			2	1	-2,779*	0.864859	0.0016741	-4.49059	-1.06699
block	Sphericity Assumed	14024.8	2	7012.39	195.096	1.25317e-51	0.611402				3	4,957*	0.448697	3.56552e-20	4.06889	5.84508			3	2,641*	0.435292	1.46085e-08	1.77935	3.50248				3	7,995*	0.803558	1.67988e-17	6.40432	9.58525
	Greenhouse-Geisser	14024.8	1.96641	7132.19	195.096	8.2642e-51	0.611402			3	1	-7,005*	0.468316	1.526e-29	-7.93177	-6.07791		3	1	-8,421*	0.460481	5.1654e-37	-9.3328	-7.50996			3	1	-10,774*	0.807144	9.63541e-26	-12.3711	-9.17601
block * ratio_split	Sphericity Assumed	38.4554	2	19.2277	0.534946	0.586375	0.00429555				2	-4,957*	0.448697	3.56552e-20	-5.84508	-4.06889			2	-2,641*	0.435292	1.46085e-08	-3.50248	-1.77935				2	-7,995*	0.803558	1.67988e-17	-9.58525	-6.40432
	Greenhouse-Geisser	38.4554	1.96641	19.5562	0.534946	0.58338	0.00429555																			2	1	2	2,803*	0.682799	7.27695e-05	1.45145	4.15435
Error(block)	Sphericity Assumed	8913.92	248	35.9432																								3	7,081*	0.675334	8.37814e-19	5.74409	8.41744
	Greenhouse-Geisser	8913.92	243.834	36.5573																							2	1	-2,803*	0.682799	7.27695e-05	-4.15435	-1.45145
cstype * block	Sphericity Assumed	1997.34	4	499.336	17.1532	3.45596e-13	0.121522																					3	4,278*	0.65227	1.32172e-09	2.98684	5.56889
	Greenhouse-Geisser	1997.34	3.93569	507.496	17.1532	5.17671e-13	0.121522																				3	1	-7,081*	0.675334	8.37814e-19	-8.41744	-5.74409
cstype * block * ratio_split	Sphericity Assumed	99.8488	4	24.9622	0.857501	0.489361	0.00686784																					2	-4,278*	0.65227	1.32172e-09	-5.56889	-2.98684
	Greenhouse-Geisser	99.8488	3.93569	25.3701	0.857501	0.487901	0.00686784																			3	1	2	0.561881	0.673059	0.405426	-0.770291	1.89405
Error(cstype*block)	Sphericity Assumed	14438.8	496	29.11																								3	3,160*	0.70357	1.59698e-05	1.76762	4.55274
	Greenhouse-Geisser	14438.8	488.025	29.586																							2	1	-0.561881	0.673059	0.405426	-1.89405	0.770291
																												3	2,598*	0.627624	6.3699e-05	1.35606	3.84054
																											3	1	-3,160*	0.70357	1.59698e-05	-4.55274	-1.76762
																												2	-2,598*	0.627624	6.3699e-05	-3.84054	-1.35606
	Correlations
	Correlations whole session FA									Correlations whole session FE
				FPS acq (3 blocks) CS+ - CS-									FPS ext (3 blocks) CS+ - CS-
	Spearman's rho	Estradiol day 1	Correlation Coefficient	-0.154195						Spearman's rho	Estradiol day 2	Correlation Coefficient	-0.07967
			Sig. (2-tailed)	0.0912853								Sig. (2-tailed)	0.395252
			N	121								N	116
		Progesterone day 1	Correlation Coefficient	0.0257489							Progesterone day 2	Correlation Coefficient	-0.0142791
			Sig. (2-tailed)	0.780123								Sig. (2-tailed)	0.875953
			N	120								N	122
		Progesterone*1000/Estradiol Day 1	Correlation Coefficient	0.101066							Progesterone*1000/Estradiol Day 2	Correlation Coefficient	-0.026021
			Sig. (2-tailed)	0.270021								Sig. (2-tailed)	0.782515
			N	121								N	115
	Correlations blocks FA									Correlations blocks FE
				FPS acq B1 CS+ - CS-	FPS acq B2 CS+ - CS-	FPS acq B3 CS+ - CS-							FPS acq B1 CS+ - CS-	FPS acq B2 CS+ - CS-	FPS acq B3 CS+ - CS-
	Spearman's rho	Estradiol day 2	Correlation Coefficient	-0.130086	-0.0116901	-0.165523				Spearman's rho	Estradiol day 2	Correlation Coefficient	-0.122978	0.0506145	-0.0547099
			Sig. (2-tailed)	0.154984	0.898734	0.0696184						Sig. (2-tailed)	0.188454	0.589489	0.559692
			N	121	121	121						N	116	116	116
		Progesterone day 2	Correlation Coefficient	0.0809498	0.0624233	-0.0988927					Progesterone day 2	Correlation Coefficient	-0.0326138	0.0212864	0.0182257
			Sig. (2-tailed)	0.379443	0.498205	0.282548						Sig. (2-tailed)	0.721378	0.815978	0.842065
			N	120	120	120						N	122	122	122
		Progesterone*1000/Estradiol Day2	Correlation Coefficient	0.117673	0.0841405	-0.00817661					Progesterone*1000/Estradiol Day2	Correlation Coefficient	0.0246874	-0.0388599	0.0164451
			Sig. (2-tailed)	0.198638	0.358846	0.929074						Sig. (2-tailed)	0.793406	0.680098	0.86152
			N	121	121	121						N	115	115	115
	Fear acquisition: Whole sample with Cortisol (high cortisol and low cortisol) as a between-subjects factor
Mauchly's Test of Sphericity
Within Subjects Effect	Mauchly's W	Approx. Chi-Square	df	Sig.	Epsilonb
					Greenhouse-Geisser
cstype	0.997147	0.351422	2	0.83886	0.997155
block	0.949942	6.31659	2	0.0424981	0.952328
cstype * block	0.931861	8.63913	9	0.471271	0.966953
Tests of Within-Subjects Effects										Pairwise Comparisons								Pairwise Comparisons								Pairwise Comparisons
Source		Type III Sum of Squares	df	Mean Square	F	Sig.	Partial Eta Squared					Mean Difference (I-J)	Std. Error	Sig.b	95% Confidence Interval for Differenceb					Mean Difference (I-J)	Std. Error	Sig.b	95% Confidence Interval for Differenceb						Mean Difference (I-J)	Std. Error	Sig.b	95% Confidence Interval for Differenceb
cstype	Sphericity Assumed	10864.2	2	5432.11	131.316	0	0.514			(I) cstype	(j) cstype				Lower Bound	Upper Bound		(I) block	(j) block				Lower Bound	Upper Bound		block	(l) cstype	(j) cstype				Lower Bound	Upper Bound
	Greenhouse-Geisser	10864.2	1.994	5447.61	131.316	0	0.514			1	2	2,711*	0.458112	2.98785e-08	1.80388	3.61734		1	2	1,984*	0.394054	1.64783e-06	1.20375	2.76364		1	1	2	1,920*	0.812347	0.0196367	0.312454	3.52818
cstype * cortisol_split	Sphericity Assumed	62.2287	2	31.1143	0.752157	0.472421	0.00602921				3	7,487*	0.479407	4.54468e-31	6.53842	8.43619			3	3,831*	0.478985	7.62492e-13	2.8826	4.77869				3	8,354*	0.730201	3.91816e-21	6.90906	9.79961
	Greenhouse-Geisser	62.2287	1.99431	31.2031	0.752157	0.472075	0.00602921			2	1	-2,711*	0.458112	2.98785e-08	-3.61734	-1.80388		2	1	-1,984*	0.394054	1.64783e-06	-2.76364	-1.20375			2	1	-1,920*	0.812347	0.0196367	-3.52818	-0.312454
Error(cstype)	Sphericity Assumed	10259	248	41.3668							3	4,777*	0.465744	3.01945e-18	3.85486	5.69853			3	1,847*	0.43563	4.33381e-05	0.984719	2.70918				3	6,434*	0.835707	3.73745e-12	4.77992	8.08812
	Greenhouse-Geisser	10259	247.294	41.4848						3	1	-7,487*	0.479407	4.54468e-31	-8.43619	-6.53842		3	1	-3,831*	0.478985	7.62492e-13	-4.77869	-2.8826			3	1	-8,354*	0.730201	3.91816e-21	-9.79961	-6.90906
block	Sphericity Assumed	2774.53	2	1387.27	38.331	0	0.236				2	-4,777*	0.465744	3.01945e-18	-5.69853	-3.85486			2	-1,847*	0.43563	4.33381e-05	-2.70918	-0.984719				2	-6,434*	0.835707	3.73745e-12	-8.08812	-4.77992
	Greenhouse-Geisser	2774.53	1.905	1456.71	38.331	0	0.236																			2	1	2	1,847*	0.736311	0.0134091	0.389795	3.30453
block * cortisol_split	Sphericity Assumed	82.2416	2	41.1208	1.13618	0.322708	0.00907956																					3	7,024*	0.741858	2.45678e-16	5.55538	8.49207
	Greenhouse-Geisser	82.2416	1.90466	43.1792	1.13618	0.320883	0.00907956																				2	1	-1,847*	0.736311	0.0134091	-3.30453	-0.389795
Error(block)	Sphericity Assumed	8975.64	248	36.192																								3	5,177*	0.733423	1.05685e-10	3.72491	6.62821
	Greenhouse-Geisser	8975.64	236.177	38.004																							3	1	-7,024*	0.741858	2.45678e-16	-8.49207	-5.55538
cstype * block	Sphericity Assumed	519.668	4	129.917	3.88334	0.00407101	0.0303663																					2	-5,177*	0.733423	1.05685e-10	-6.62821	-3.72491
	Greenhouse-Geisser	519.668	3.86781	134.357	3.88334	0.00454159	0.0303663																			3	1	2	4,364*	0.788334	1.75962e-07	2.80402	5.92469
cstype * block * cortisol_split	Sphericity Assumed	103.817	4	25.954	0.776	0.541	0.006																					3	7,084*	0.776432	1.65267e-15	5.54708	8.62063
	Greenhouse-Geisser	103.817	3.868	26.841	0.776	0.537	0.006																				2	1	-4,364*	0.788334	1.75962e-07	-5.92469	-2.80402
Error(cstype*block)	Sphericity Assumed	16593.6	496	33.4549																								3	2,720*	0.640148	4.19265e-05	1.45247	3.98654
	Greenhouse-Geisser	16593.6	479.609	34.5983																							3	1	-7,084*	0.776432	1.65267e-15	-8.62063	-5.54708
																												2	-2,720*	0.640148	4.19265e-05	-3.98654	-1.45247
	Fear extinction: Whole sample with Cortisol (high cortisol and low cortisol) as a between-subjects factor
Mauchly's Test of Sphericity
					Epsilonb
Within Subjects Effect	Mauchly's W	Approx. Chi-Square	df	Sig.	Greenhouse-Geisser
cstype	0.995601	0.551089	2	0.759159	0.99562
block	0.987905	1.52104	2	0.467423	0.98805
cstype * block	0.967272	4.14004	9	0.901966	0.983699
Tests of Within-Subjects Effects
Source		Type III Sum of Squares	df	Mean Square	F	Sig.	Partial Eta Squared			Pairwise Comparisons								Pairwise Comparisons								Pairwise Comparisons
cstype	Sphericity Assumed	9539.27	2	4769.63	113.802	0	0.475
	Greenhouse-Geisser	9539.27	1.991	4790.62	113.802	0	0.475								95% Confidence Interval for Differenceb								95% Confidence Interval for Differenceb						Mean Difference (I-J)	Std. Error	Sig.b	95% Confidence Interval for Differenceb
cstype * cortisol_split	Sphericity Assumed	21.0543	2	10.5271	0.251174	0.778082	0.00198948			(I) cstype	(j) cstype	Mean Difference (I-J)	Std. Error	Sig.b	Lower Bound	Upper Bound		(I) block	(j) block	Mean Difference (I-J)	Std. Error	Sig.b	Lower Bound	Upper Bound		block	(l) cstype	(j) cstype				Lower Bound	Upper Bound
	Greenhouse-Geisser	21.0543	1.99124	10.5734	0.251174	0.777121	0.00198948			1	2	2,016*	0.475915	4.36005e-05	1.07402	2.95766		1	2	5,632*	0.418605	3.96275e-26	4.80317	6.45998		1	1	2	2,698*	0.851152	0.00191185	1.01405	4.38286
Error(cstype)	Sphericity Assumed	10561.8	252	41.912							3	6,857*	0.473834	1.44909e-28	5.91958	7.79499			3	8,336*	0.45895	5.41494e-37	7.4279	9.2444				3	10,584*	0.811294	3.83065e-25	8.97832	12.1894
	Greenhouse-Geisser	10561.8	250.896	42.096						2	1	-2,016*	0.475915	4.36005e-05	-2.95766	-1.07402		2	1	-5,632*	0.418605	3.96275e-26	-6.45998	-4.80317			2	1	-2,698*	0.851152	0.00191185	-4.38286	-1.01405
block	Sphericity Assumed	13890.7	2	6945.33	189.779	5.30255e-51	0.600986				3	4,841*	0.451506	1.84684e-19	3.94793	5.73496			3	2,705*	0.431234	5.23457e-09	1.85118	3.55798				3	7,885*	0.795464	1.78233e-17	6.3112	9.4596
	Greenhouse-Geisser	13890.7	1.9761	7029.33	189.779	1.99431e-50	0.600986			3	1	-6,857*	0.473834	1.44909e-28	-7.79499	-5.91958		3	1	-8,336*	0.45895	5.41494e-37	-9.2444	-7.4279			3	1	-10,584*	0.811294	3.83065e-25	-12.1894	-8.97832
block * cortisol_split	Sphericity Assumed	2.69134	2	1.34567	0.03677	0.963903	0.00029174				2	-4,841*	0.451506	1.84684e-19	-5.73496	-3.94793			2	-2,705*	0.431234	5.23457e-09	-3.55798	-1.85118				2	-7,885*	0.795464	1.78233e-17	-9.4596	-6.3112
	Greenhouse-Geisser	2.69134	1.9761	1.36195	0.03677	0.962696	0.00029174																			2	1	2	2,771*	0.674753	7.16048e-05	1.43589	4.10652
Error(block)	Sphericity Assumed	9222.45	252	36.597																								3	7,017*	0.666411	5.48623e-19	5.69867	8.33629
	Greenhouse-Geisser	9222.45	248.989	37.04																							2	1	-2,771*	0.674753	7.16048e-05	-4.10652	-1.43589
cstype * block	Sphericity Assumed	2036.93	4	509.234	17.605	0	0.123																					3	4,246*	0.648044	1.30603e-09	2.96382	5.52874
	Greenhouse-Geisser	2036.93	3.935	517.672	17.605	0	0.123																				3	1	-7,017*	0.666411	5.48623e-19	-8.33629	-5.69867
cstype * block * cortisol_split	Sphericity Assumed	54.6664	4	13.6666	0.472469	0.755967	0.00373575																					2	-4,246*	0.648044	1.30603e-09	-5.52874	-2.96382
	Greenhouse-Geisser	54.6664	3.9348	13.8931	0.472469	0.752901	0.00373575																			3	1	2	0.577859	0.662693	0.384875	-0.733591	1.88931
Error(cstype*block)	Sphericity Assumed	14578.6	504	28.926																								3	2,971*	0.70592	4.85547e-05	1.57352	4.36751
	Greenhouse-Geisser	14578.6	495.784	29.405																							2	1	-0.577859	0.662693	0.384875	-1.88931	0.733591
																												3	2,393*	0.63573	0.000255526	1.13457	3.65075
																											3	1	-2,971*	0.70592	4.85547e-05	-4.36751	-1.57352
																												2	-2,393*	0.63573	0.000255526	-3.65075	-1.13457
	Fear acquisition: Whole sample with Testosterone (high testosterone and low testosterone) as a between-subjects factor
Mauchly's Test of Sphericity
Within Subjects Effect	Mauchly's W	Approx. Chi-Square	df	Sig.	Epsilonb
					Greenhouse-Geisser
cstype	0.996753	0.400058	2	0.818707	0.996763
block	0.943818	7.11208	2	0.0285516	0.946807
cstype * block	0.932929	8.49898	9	0.484785	0.967246
Tests of Within-Subjects Effects										Pairwise Comparisons								Pairwise Comparisons								Pairwise Comparisons
Source		Type III Sum of Squares	df	Mean Square	F	Sig.	Partial Eta Squared					Mean Difference (I-J)	Std. Error	Sig.b	95% Confidence Interval for Differenceb					Mean Difference (I-J)	Std. Error	Sig.b	95% Confidence Interval for Differenceb						Mean Difference (I-J)	Std. Error	Sig.b	95% Confidence Interval for Differenceb
cstype	Sphericity Assumed	10882.9	2	5441.46	131.603	0	0.515			(I) cstype	(j) cstype				Lower Bound	Upper Bound		(I) block	(j) block				Lower Bound	Upper Bound		block	(l) cstype	(j) cstype				Lower Bound	Upper Bound
	Greenhouse-Geisser	10882.9	1.994	5459.13	131.603	0	0.515			1	2	2,719*	0.456996	2.56545e-08	1.81416	3.62321		1	2	1,995*	0.389419	1.12378e-06	1.22383	2.76536		1	1	2	1,927*	0.814723	0.0195565	0.31466	3.53979
cstype * testosterone_split	Sphericity Assumed	67.029	2	33.515	0.811	0.446	0.006				3	7,496*	0.479885	4.5031e-31	6.54577	8.44543			3	3,840*	0.479703	7.36367e-13	2.89005	4.78898				3	8,353*	0.731553	4.44571e-21	6.90538	9.80127
	Greenhouse-Geisser	67.029	1.994	33.624	0.811	0.445	0.006			2	1	-2,719*	0.456996	2.56545e-08	-3.62321	-1.81416		2	1	-1,995*	0.389419	1.12378e-06	-2.76536	-1.22383			2	1	-1,927*	0.814723	0.0195565	-3.53979	-0.31466
Error(cstype)	Sphericity Assumed	10254.2	248	41.347							3	4,777*	0.466197	3.18415e-18	3.85418	5.69965			3	1,845*	0.437804	4.78843e-05	0.97838	2.71145				3	6,426*	0.835115	3.81782e-12	4.77318	8.07903
	Greenhouse-Geisser	10254.2	247.197	41.482						3	1	-7,496*	0.479885	4.5031e-31	-8.44543	-6.54577		3	1	-3,840*	0.479703	7.36367e-13	-4.78898	-2.89005			3	1	-8,353*	0.731553	4.44571e-21	-9.80127	-6.90538
block	Sphericity Assumed	2786.92	2	1393.46	38.582	0	0.237				2	-4,777*	0.466197	3.18415e-18	-5.69965	-3.85418			2	-1,845*	0.437804	4.78843e-05	-2.71145	-0.97838				2	-6,426*	0.835115	3.81782e-12	-8.07903	-4.77318
	Greenhouse-Geisser	2786.92	1.894	1471.75	38.582	0	0.237																			2	1	2	1,866*	0.72846	0.0116032	0.424506	3.30816
block * testosterone_split	Sphericity Assumed	100.798	2	50.399	1.395	0.25	0.011																					3	7,046*	0.731395	9.77501e-17	5.59823	8.4935
	Greenhouse-Geisser	100.798	1.894	53.23	1.395	0.25	0.011																				2	1	-1,866*	0.72846	0.0116032	-3.30816	-0.424506
Error(block)	Sphericity Assumed	8957.08	248	36.117																								3	5,180*	0.733323	1.02993e-10	3.72809	6.63099
	Greenhouse-Geisser	8957.08	234.808	38.146																							3	1	-7,046*	0.731395	9.77501e-17	-8.4935	-5.59823
cstype * block	Sphericity Assumed	514.426	4	128.606	3.844	0.004	0.03																					2	-5,180*	0.733323	1.02993e-10	-6.63099	-3.72809
	Greenhouse-Geisser	514.426	3.869	132.961	3.844	0.005	0.03																			3	1	2	4,363*	0.789112	1.82356e-07	2.80063	5.92438
cstype * block * testosterone_split	Sphericity Assumed	104.142	4	26.036	0.778	0.54	0.006																					3	7,088*	0.785744	2.92288e-15	5.5324	8.64281
	Greenhouse-Geisser	104.142	3.869	26.917	0.778	0.536	0.006																				2	1	-4,363*	0.789112	1.82356e-07	-5.92438	-2.80063
Error(cstype*block)	Sphericity Assumed	16593.3	496	33.454																								3	2,725*	0.6454	4.63647e-05	1.44767	4.00253
	Greenhouse-Geisser	16593.3	479.754	34.587																							3	1	-7,088*	0.785744	2.92288e-15	-8.64281	-5.5324
																												2	-2,725*	0.6454	4.63647e-05	-4.00253	-1.44767
	Fear extinction: Whole sample with Testosterone (high testosterone and low testosterone) as a between-subjects factor
Mauchly's Test of Sphericity
					Epsilonb
Within Subjects Effect	Mauchly's W	Approx. Chi-Square	df	Sig.	Greenhouse-Geisser
cstype	0.995666	0.542953	2	0.762253	0.995684
block	0.987425	1.58186	2	0.453424	0.987581
cstype * block	0.968222	4.01795	9	0.910237	0.984054
Tests of Within-Subjects Effects
Source		Type III Sum of Squares	df	Mean Square	F	Sig.	Partial Eta Squared			Pairwise Comparisons								Pairwise Comparisons								Pairwise Comparisons
cstype	Sphericity Assumed	9539.27	2	4769.63	113.645	0	0.474
	Greenhouse-Geisser	9539.27	1.991	4790.31	113.645	0	0.474								95% Confidence Interval for Differenceb								95% Confidence Interval for Differenceb						Mean Difference (I-J)	Std. Error	Sig.b	95% Confidence Interval for Differenceb
cstype * testosterone_split	Sphericity Assumed	6.509	2	3.254	0.078	0.925	0.001			(I) cstype	(j) cstype	Mean Difference (I-J)	Std. Error	Sig.b	Lower Bound	Upper Bound		(I) block	(j) block	Mean Difference (I-J)	Std. Error	Sig.b	Lower Bound	Upper Bound		block	(l) cstype	(j) cstype				Lower Bound	Upper Bound
	Greenhouse-Geisser	6.509	1.991	3.268	0.078	0.925	0.001			1	2	2,016*	0.476469	4.4444e-05	1.07292	2.95876		1	2	5,632*	0.417957	3.52939e-26	4.80445	6.4587		1	1	2	2,698*	0.8526	0.00194489	1.01118	4.38572
Error(cstype)	Sphericity Assumed	10576.3	252	41.969							3	6,857*	0.473788	1.43798e-28	5.91967	7.7949			3	8,336*	0.458115	4.5836e-37	7.42955	9.24274				3	10,584*	0.811538	3.9154e-25	8.97784	12.1899
	Greenhouse-Geisser	10576.3	250.912	42.151						2	1	-2,016*	0.476469	4.4444e-05	-2.95876	-1.07292		2	1	-5,632*	0.417957	3.52939e-26	-6.4587	-4.80445			2	1	-2,698*	0.8526	0.00194489	-4.38572	-1.01118
block	Sphericity Assumed	13890.7	2	6945.33	191.181	0	0.603				3	4,841*	0.451969	1.96514e-19	3.94701	5.73588			3	2,705*	0.427874	4.11163e-09	1.85783	3.55133				3	7,885*	0.7985	2.20312e-17	6.30519	9.46561
	Greenhouse-Geisser	13890.7	1.975	7032.66	191.181	0	0.603			3	1	-6,857*	0.473788	1.43798e-28	-7.7949	-5.91967		3	1	-8,336*	0.458115	4.5836e-37	-9.24274	-7.42955			3	1	-10,584*	0.811538	3.9154e-25	-12.1899	-8.97784
block * testosterone_split	Sphericity Assumed	70.344	2	35.172	0.968	0.381	0.008				2	-4,841*	0.451969	1.96514e-19	-5.73588	-3.94701			2	-2,705*	0.427874	4.11163e-09	-3.55133	-1.85783				2	-7,885*	0.7985	2.20312e-17	-9.46561	-6.30519
	Greenhouse-Geisser	70.344	1.975	35.614	0.968	0.38	0.008																			2	1	2	2,771*	0.669814	6.37756e-05	1.44566	4.09674
Error(block)	Sphericity Assumed	9154.8	252	36.3286																								3	7,017*	0.667316	5.94719e-19	5.69688	8.33808
	Greenhouse-Geisser	9154.8	248.87	36.7854																							2	1	-2,771*	0.669814	6.37756e-05	-4.09674	-1.44566
cstype * block	Sphericity Assumed	2036.93	4	509.234	17.66	0	0.123																					3	4,246*	0.642214	9.6978e-10	2.97536	5.5172
	Greenhouse-Geisser	2036.93	3.936	517.486	17.66	0	0.123																				3	1	-7,017*	0.667316	5.94719e-19	-8.33808	-5.69688
cstype * block * testosterone_split	Sphericity Assumed	100.456	4	25.114	0.870956	0.481122	0.0068649																					2	-4,246*	0.642214	9.6978e-10	-5.5172	-2.97536
	Greenhouse-Geisser	100.456	3.93622	25.521	0.870956	0.479743	0.0068649																			3	1	2	0.577859	0.662742	0.38491	-0.733689	1.88941
Error(cstype*block)	Sphericity Assumed	14532.8	504	28.835																								3	2,971*	0.705672	4.82778e-05	1.57401	4.36702
	Greenhouse-Geisser	14532.8	495.963	29.302																							2	1	-0.577859	0.662742	0.38491	-1.88941	0.733689
																												3	2,393*	0.635513	0.00025435	1.135	3.65032
																											3	1	-2,971*	0.705672	4.82778e-05	-4.36702	-1.57401
																												2	-2,393*	0.635513	0.00025435	-3.65032	-1.135
h
	Correlations cortisol and testosterone
	Correlations whole session FA									Correlations whole session FE
				FPS acq (3 blocks) CS+ - CS-									FPS ext (3 blocks) CS+ - CS-
	Spearman's rho	Cortisol day 1	Correlation Coefficient	0.042						Spearman's rho	Cortisol day 2	Correlation Coefficient	-0.083
			Sig. (2-tailed)	0.645								Sig. (2-tailed)	0.365
			N	121								N	122
		Tesosterone day 1	Correlation Coefficient	0.154							Tesosterone day 2	Correlation Coefficient	0.09
			Sig. (2-tailed)	0.091								Sig. (2-tailed)	0.323
			N	121								N	122
	Correlations blocks FA									Correlations blocks FE
				FPS acq B1 CS+ - CS-	FPS acq B2 CS+ - CS-	FPS acq B3 CS+ - CS-							FPS acq B1 CS+ - CS-	FPS acq B2 CS+ - CS-	FPS acq B3 CS+ - CS-
	Spearman's rho	Cortisol day 1	Correlation Coefficient	0.0140157	0.0202005	0.0018087				Spearman's rho	Cortisol day 2	Correlation Coefficient	-0.116	0.085	-0.016
			Sig. (2-tailed)	0.878729	0.825932	0.984291						Sig. (2-tailed)	0.204	0.354	0.863
			N	121	121	121						N	122	122	122
		Tesosterone day 1	Correlation Coefficient	0.113149	0.14015	-0.0369259					Tesosterone day 2	Correlation Coefficient	-0.006	0.096	0.022
			Sig. (2-tailed)	0.216575	0.125219	0.687606						Sig. (2-tailed)	0.952	0.295	0.807
			N	121	121	121						N	122	122	122
[truncated: 3 more columns]

## Sheet: humans SCR
	Fear acquisition: Whole sample with group (early follicular women, late follicular women, mid luteal women, oral contraceptives women, and men) as a between-subjects factor
Mauchly's Test of Sphericity
Within Subjects Effect	Mauchly's W	Approx. Chi-Square	df	Sig.	Epsilonb
					Greenhouse-Geisser
cstype	1	0	0		1
block	0.843723	20.5617	2	3.42839e-05	0.864845
cstype * block	0.923929	9.57346	2	0.00833968	0.929307
Tests of Within-Subjects Effects										Pairwise Comparisons								Pairwise Comparisons
Source		Type III Sum of Squares	df	Mean Square	F	Sig.	Partial Eta Squared					Mean Difference (I-J)	Std. Error	Sig.b	95% Confidence Interval for Differenceb					Mean Difference (I-J)	Std. Error	Sig.b	95% Confidence Interval for Differenceb
cstype	Sphericity Assumed	1.166	1	1.166	63.039	0	0.341			(I) cstype	(j) cstype				Lower Bound	Upper Bound		(I) block	(j) block				Lower Bound	Upper Bound
	Greenhouse-Geisser	1.166	1	1.166	63.039	0	0.341			1	2	,080*	0.0100637	1.12214e-12	0.059981	0.0998254		1	2	,161*	0.0130213	2.77716e-23	0.135328	0.186882
cstype * group	Sphericity Assumed	0.0874441	4	0.021861	1.18161	0.322306	0.0372965			2	1	-,080*	0.0100637	1.12214e-12	-0.0998254	-0.059981			3	,229*	0.0131087	5.13087e-35	0.203172	0.255072
	Greenhouse-Geisser	0.0874441	4	0.021861	1.18161	0.322306	0.0372965											2	1	-,161*	0.0130213	2.77716e-23	-0.186882	-0.135328
Error(cstype)	Sphericity Assumed	2.257	122	0.019															3	,068*	0.00928446	2.81393e-11	0.0496374	0.0863965
	Greenhouse-Geisser	2.257	122	0.019														3	1	-,229*	0.0131087	5.13087e-35	-0.255072	-0.203172
block	Sphericity Assumed	6.745	2	3.372	194.292	0	0.614												2	-,068*	0.00928446	2.81393e-11	-0.0863965	-0.0496374
	Greenhouse-Geisser	6.745	1.73	3.9	194.292	0	0.614
block * group	Sphericity Assumed	0.147341	8	0.0184176	1.06106	0.391151	0.0336191
	Greenhouse-Geisser	0.147341	6.91876	0.0212958	1.06106	0.389679	0.0336191
Error(block)	Sphericity Assumed	4.235	244	0.017
	Greenhouse-Geisser	4.235	211.022	0.02
cstype * block	Sphericity Assumed	0.047	2	0.023	2.064	0.129	0.017
	Greenhouse-Geisser	0.047	1.859	0.025	2.064	0.133	0.017
cstype * block * group	Sphericity Assumed	0.0537501	8	0.00671876	0.592121	0.784039	0.0190441
	Greenhouse-Geisser	0.0537501	7.43446	0.00722986	0.592121	0.771965	0.0190441
Error(cstype*block)	Sphericity Assumed	2.769	244	0.011
	Greenhouse-Geisser	2.769	226.751	0.012
	Fear extinction: Whole sample with group (early follicular women, late follicular women, mid luteal women, oral contraceptives women, and men) as a between-subjects factor
Mauchly's Test of Sphericity
Within Subjects Effect	Mauchly's W	Approx. Chi-Square	df	Sig.	Epsilonb
					Greenhouse-Geisser
cstype	1	0	0	.	1
block	0.847142	20.0724	2	4.37865e-05	0.867409
cstype * block	0.974348	3.14445	2	0.207583	0.974989
Tests of Within-Subjects Effects
Source		Type III Sum of Squares	df	Mean Square	F	Sig.	Partial Eta Squared			Pairwise Comparisons								Pairwise Comparisons								Pairwise Comparisons
cstype	Sphericity Assumed	1.27693	1	1.27693	41.626	2.33533e-09	0.254397
	Greenhouse-Geisser	1.27693	1	1.27693	41.626	2.33533e-09	0.254397								95% Confidence Interval for Differenceb					Mean Difference (I-J)	Std. Error	Sig.b	95% Confidence Interval for Differenceb									95% Confidence Interval for Differenceb
cstype * group	Sphericity Assumed	0.0884359	4	0.022109	0.720721	0.579373	0.0230847			(I) cstype	(j) cstype	Mean Difference (I-J)	Std. Error	Sig.b	Lower Bound	Upper Bound		(I) block	(j) block				Lower Bound	Upper Bound		block	(l) cstype	(j) cstype	Mean Difference (I-J)	Std. Error	Sig.b	Lower Bound	Upper Bound
	Greenhouse-Geisser	0.0884359	4	0.022109	0.720721	0.579373	0.0230847			1	2	,084*	0.0129651	2.33533e-09	0.0579829	0.109314		1	2	,208*	0.017227	1.44127e-22	0.173908	0.242113		1	1	2	,146*	0.0218359	7.80321e-10	0.102485	0.188937
Error(cstype)	Sphericity Assumed	3.7425	122	0.0306762						2	1	-,084*	0.0129651	2.33533e-09	-0.109314	-0.0579829			1	,272*	0.0216848	1.20424e-23	0.22865	0.314505			2	1	-,146*	0.0218359	7.80321e-10	-0.188937	-0.102485
	Greenhouse-Geisser	3.7425	122	0.0306762														2	1	-,208*	0.017227	1.44127e-22	-0.242113	-0.173908		2	1	2	,061*	0.0187492	0.00154234	0.0236249	0.0978566
block	Sphericity Assumed	9.81927	2	4.90964	118.745	9.67964e-37	0.49324												3	,064*	0.015891	0.000108943	0.0321096	0.0950252			2	1	-,061*	0.0187492	0.00154234	-0.0978566	-0.0236249
	Greenhouse-Geisser	9.81927	1.73482	5.66012	118.745	3.1082e-32	0.49324											3	1	-,272*	0.0216848	1.20424e-23	-0.314505	-0.22865		3	1	2	,044*	0.0166038	0.00838539	0.0116252	0.077363
block * group	Sphericity Assumed	0.110103	8	0.0137629	0.332872	0.952757	0.010796												2	-,064*	0.015891	0.000108943	-0.0950252	-0.0321096			2	1	-,044*	0.0166038	0.00838539	-0.077363	-0.0116252
	Greenhouse-Geisser	0.110103	6.93927	0.0158667	0.332872	0.937326	0.010796
Error(block)	Sphericity Assumed	10.088	244	0.041
	Greenhouse-Geisser	10.088	211.648	0.048
cstype * block	Sphericity Assumed	0.359488	2	0.179744	9.85353	7.6684e-05	0.0747309
	Greenhouse-Geisser	0.359488	1.94998	0.184355	9.85353	9.04349e-05	0.0747309
cstype * block * group	Sphericity Assumed	0.0668623	8	0.00835779	0.458172	0.884562	0.0147997
	Greenhouse-Geisser	0.0668623	7.79991	0.00857219	0.458172	0.880743	0.0147997
Error(cstype*block)	Sphericity Assumed	4.45095	244	0.0182416
	Greenhouse-Geisser	4.45095	237.897	0.0187095
		CS discrimination scores analysis
	ANOVA
			Sum of Squares	df	Mean Square	F	Sig.
	SCR acq B1 CS+ - CS-	Between Groups	0.145057	4	0.0362642	1.15517	0.33407
		Within Groups	3.82996	122	0.0313931
		Total	3.97502	126
	SCR acq B2 CS+ - CS-	Between Groups	0.111077	4	0.0277692	1.09897	0.36025
		Within Groups	3.08274	122	0.0252684
		Total	3.19382	126
	SCR acq B3 CS+ - CS-	Between Groups	0.0262548	4	0.0065637	0.255115	0.906057
		Within Groups	3.13886	122	0.0257284
		Total	3.16512	126
	SCR ext B1 CS+ - CS-	Between Groups	0.0198592	4	0.00496479	0.0855854	0.986752
		Within Groups	7.07719	122	0.0580098
		Total	7.09705	126
	SCR ext B2 CS+ - CS-	Between Groups	0.0825553	4	0.0206388	0.482573	0.748486
		Within Groups	5.21772	122	0.0427682
		Total	5.30028	126
	SCR ext B3 CS+ - CS-	Between Groups	0.208182	4	0.0520455	1.55171	0.191563
		Within Groups	4.09197	122	0.0335407
		Total	4.30015	126
	Fear acquisition: Whole sample with follicular group (early follicular women and late follicular women) as a between-subjects factor													si
Mauchly's Test of Sphericity
Within Subjects Effect	Mauchly's W	Approx. Chi-Square	df	Sig.	Epsilonb
					Greenhouse-Geisser
cstype	1	0	0		1
block	0.793067	11.5924	2	0.00303911	0.828546
cstype * block	0.984235	0.794506	2	0.672164	0.98448
Tests of Within-Subjects Effects										Pairwise Comparisons								Pairwise Comparisons
Source		Type III Sum of Squares	df	Mean Square	F	Sig.	Partial Eta Squared					Mean Difference (I-J)	Std. Error	Sig.b	95% Confidence Interval for Differenceb					Mean Difference (I-J)	Std. Error	Sig.b	95% Confidence Interval for Differenceb
cstype	Sphericity Assumed	0.307766	1	0.307766	17.9577	9.4741e-05	0.260416			(I) cstype	(j) cstype				Lower Bound	Upper Bound		(I) block	(j) block				Lower Bound	Upper Bound
	Greenhouse-Geisser	0.307766	1	0.307766	17.9577	9.4741e-05	0.260416			1	2	,063*	0.0148123	9.4741e-05	0.0330324	0.0925064		1	2	,148*	0.0187611	1.98555e-10	0.110798	0.186127
cstype * EFLF	Sphericity Assumed	0.000175691	1	0.000175691	0.0102513	0.91975	0.000200965			2	1	-,063*	0.0148123	9.4741e-05	-0.0925064	-0.0330324			3	,209*	0.0206711	9.24916e-14	0.167232	0.25023
	Greenhouse-Geisser	0.000175691	1	0.000175691	0.0102513	0.91975	0.000200965											2	1	-,148*	0.0187611	1.98555e-10	-0.186127	-0.110798
Error(cstype)	Sphericity Assumed	0.874	51	0.017															3	,060*	0.0134593	4.26468e-05	0.0332479	0.0872892
	Greenhouse-Geisser	0.874	51	0.017														3	1	-,209*	0.0206711	9.24916e-14	-0.25023	-0.167232
block	Sphericity Assumed	2.404	2	1.202	72.095	0	0.586												2	-,060*	0.0134593	4.26468e-05	-0.0872892	-0.0332479
	Greenhouse-Geisser	2.404	1.657	1.451	72.095	0	0.586
block * EFLF	Sphericity Assumed	0.0409386	2	0.0204693	1.2278	0.297229	0.0235085
	Greenhouse-Geisser	0.0409386	1.65709	0.0247051	1.2278	0.29268	0.0235085
Error(block)	Sphericity Assumed	1.701	102	0.017
	Greenhouse-Geisser	1.701	84.512	0.02
cstype * block	Sphericity Assumed	0.0108936	2	0.00544678	0.645416	0.526573	0.0124971
	Greenhouse-Geisser	0.0108936	1.96896	0.00553265	0.645416	0.524265	0.0124971
cstype * block * EFLF	Sphericity Assumed	0.0186973	2	0.00934865	1.10777	0.334236	0.0212592
	Greenhouse-Geisser	0.0186973	1.96896	0.00949603	1.10777	0.333592	0.0212592
Error(cstype*block)	Sphericity Assumed	0.861	102	0.008
	Greenhouse-Geisser	0.861	100.417	0.009
	Fear extinction: Whole sample with follicular group (early follicular women and late follicular women) as a between-subjects factor													si
Mauchly's Test of Sphericity
					Epsilonb
Within Subjects Effect	Mauchly's W	Approx. Chi-Square	df	Sig.	Greenhouse-Geisser
cstype	1	0	0		1
block	0.668124	19.7608	2	5.11672e-05	0.75082
cstype * block	0.997496	0.122871	2	0.940413	0.997502
Tests of Within-Subjects Effects
Source		Type III Sum of Squares	df	Mean Square	F	Sig.	Partial Eta Squared			Pairwise Comparisons								Pairwise Comparisons
cstype	Sphericity Assumed	0.804	1	0.804	22.671	0	0.312
	Greenhouse-Geisser	0.804	1	0.804	22.671	0	0.312					Mean Difference (I-J)	Std. Error	Sig.b	95% Confidence Interval for Differenceb								95% Confidence Interval for Differenceb
cstype * EFLF	Sphericity Assumed	0.028	1	0.028	0.785	0.38	0.015			(I) cstype	(j) cstype				Lower Bound	Upper Bound		(I) block	(j) block	Mean Difference (I-J)	Std. Error	Sig.b	Lower Bound	Upper Bound
	Greenhouse-Geisser	0.028	1	0.028	0.785	0.38	0.015			1	2	,102*	0.0214708	1.68491e-05	0.0591063	0.145357		1	2	,204*	0.0250977	1.05878e-10	0.153559	0.254379
Error(cstype)	Sphericity Assumed	1.774	50	0.035						2	1	-,102*	0.0214708	1.68491e-05	-0.145357	-0.0591063			3	,278*	0.036053	4.89423e-10	0.205109	0.349938
	Greenhouse-Geisser	1.774	50	0.035														2	1	-,204*	0.0250977	1.05878e-10	-0.254379	-0.153559
block	Sphericity Assumed	4.24257	2	2.12128	50.0429	8.69315e-16	0.500215												3	,074*	0.0234269	0.0028371	0.0265	0.120609
	Greenhouse-Geisser	4.24257	1.50164	2.82529	50.0429	1.91844e-12	0.500215											3	1	-,278*	0.036053	4.89423e-10	-0.349938	-0.205109
block * EFLF	Sphericity Assumed	0	2	6.459e-05	0.002	0.998	0												2	-,074*	0.0234269	0.0028371	-0.120609	-0.0265
	Greenhouse-Geisser	0	1.502	8.602e-05	0.002	0.993	0
Error(block)	Sphericity Assumed	4.23893	100	0.0423893
	Greenhouse-Geisser	4.23893	75.082	0.0564573
cstype * block	Sphericity Assumed	0.057	2	0.029	1.526	0.222	0.03
	Greenhouse-Geisser	0.057	1.995	0.029	1.526	0.222	0.03
cstype * block * EFLF	Sphericity Assumed	0.00136999	2	0.000684993	0.03666	0.964017	0.000732664
	Greenhouse-Geisser	0.00136999	1.995	0.000686708	0.03666	0.963769	0.000732664
Error(cstype*block)	Sphericity Assumed	1.868	100	0.019
	Greenhouse-Geisser	1.868	99.75	0.019
	Fear acquisition: Whole sample with OCA-LF group (oral contraceptives women and late follicular women) as a between-subjects factor														si
Mauchly's Test of Sphericity
Within Subjects Effect	Mauchly's W	Approx. Chi-Square	df	Sig.	Epsilonb
					Greenhouse-Geisser
cstype	1	0	0	.	1
block	0.691	18.869	2	0	0.764
cstype * block	0.929	3.741	2	0.154	0.934
Tests of Within-Subjects Effects										Pairwise Comparisons								Pairwise Comparisons
Source		Type III Sum of Squares	df	Mean Square	F	Sig.	Partial Eta Squared					Mean Difference (I-J)	Std. Error	Sig.b	95% Confidence Interval for Differenceb					Mean Difference (I-J)	Std. Error	Sig.b	95% Confidence Interval for Differenceb
cstype	Sphericity Assumed	0.495068	1	0.495068	29.0749	1.7226e-06	0.358618			(I) cstype	(j) cstype				Lower Bound	Upper Bound		(I) block	(j) block				Lower Bound	Upper Bound
	Greenhouse-Geisser	0.495068	1	0.495068	29.0749	1.7226e-06	0.358618			1	2	,079*	0.0145891	1.7226e-06	0.0493909	0.107941		1	2	,147*	0.0192517	4.92059e-10	0.108249	0.185511
cstype * OCALF	Sphericity Assumed	0.0165818	1	0.0165818	0.973833	0.328296	0.0183833			2	1	-,079*	0.0145891	1.7226e-06	-0.107941	-0.0493909			3	,206*	0.0191178	7.84371e-15	0.16731	0.244035
	Greenhouse-Geisser	0.0165818	1	0.0165818	0.973833	0.328296	0.0183833											2	1	-,147*	0.0192517	4.92059e-10	-0.185511	-0.108249
Error(cstype)	Sphericity Assumed	0.885421	52	0.0170273															3	,059*	0.0113078	3.41663e-06	0.0361018	0.0814834
	Greenhouse-Geisser	0.885421	52	0.0170273														3	1	-,206*	0.0191178	7.84371e-15	-0.244035	-0.16731
block	Sphericity Assumed	2.39401	2	1.19701	77.9315	2.0846e-21	0.599789												2	-,059*	0.0113078	3.41663e-06	-0.0814834	-0.0361018
	Greenhouse-Geisser	2.39401	1.52759	1.56719	77.9315	6.22628e-17	0.599789
block * OCALF	Sphericity Assumed	0.0379448	2	0.0189724	1.2352	0.295006	0.0232027
	Greenhouse-Geisser	0.0379448	1.52759	0.0248397	1.2352	0.288305	0.0232027
Error(block)	Sphericity Assumed	1.59741	104	0.0153597
	Greenhouse-Geisser	1.59741	79.4345	0.0201098
cstype * block	Sphericity Assumed	0.00992833	2	0.00496416	0.4471	0.640703	0.00852479
	Greenhouse-Geisser	0.00992833	1.86789	0.00531525	0.4471	0.627342	0.00852479
cstype * block * OCALF	Sphericity Assumed	0.0370694	2	0.0185347	1.66934	0.193378	0.0311042
	Greenhouse-Geisser	0.0370694	1.86789	0.0198456	1.66934	0.195439	0.0311042
Error(cstype*block)	Sphericity Assumed	1.15471	104	0.011103
	Greenhouse-Geisser	1.15471	97.1305	0.0118883
	Fear extinction: Whole sample with OCA-LF group (oral contraceptives women and late follicular women) as a between-subjects factor														si
Mauchly's Test of Sphericity
					Epsilonb
Within Subjects Effect	Mauchly's W	Approx. Chi-Square	df	Sig.	Greenhouse-Geisser
cstype	1	0	0		1
block	0.740128	15.0466	2	0.000540337	0.793731
cstype * block	0.965953	1.732	2	0.420631	0.967074
Tests of Within-Subjects Effects
Source		Type III Sum of Squares	df	Mean Square	F	Sig.	Partial Eta Squared			Pairwise Comparisons								Pairwise Comparisons								Pairwise Comparisons
cstype	Sphericity Assumed	0.506196	1	0.506196	17.9511	9.49825e-05	0.260345
	Greenhouse-Geisser	0.506196	1	0.506196	17.9511	9.49825e-05	0.260345								95% Confidence Interval for Differenceb								95% Confidence Interval for Differenceb						Mean Difference (I-J)	Std. Error	Sig.b	95% Confidence Interval for Differenceb
cstype * OCALF	Sphericity Assumed	0.000733334	1	0.000733334	0.0260061	0.872523	0.000509663			(I) cstype	(j) cstype	Mean Difference (I-J)	Std. Error	Sig.b	Lower Bound	Upper Bound		(I) block	(j) block	Mean Difference (I-J)	Std. Error	Sig.b	Lower Bound	Upper Bound		block	(l) cstype	(j) cstype				Lower Bound	Upper Bound
	Greenhouse-Geisser	0.000733334	1	0.000733334	0.0260061	0.872523	0.000509663			1	2	,080*	0.0189178	9.49825e-05	0.0421733	0.118132		1	2	,231*	0.0263378	9.13521e-12	0.178231	0.283982		1	1	2	,139*	0.0360445	0.000323491	0.0666621	0.211387
Error(cstype)	Sphericity Assumed	1.43813	51	0.0281986						2	1	-,080*	0.0189178	9.49825e-05	-0.118132	-0.0421733			3	,294*	0.0308418	6.60644e-13	0.231841	0.355676			2	1	-,139*	0.0360445	0.000323491	-0.211387	-0.0666621
	Greenhouse-Geisser	1.43813	51	0.0281986														2	1	-,231*	0.0263378	9.13521e-12	-0.283982	-0.178231		2	1	2	,066*	0.0291822	0.0289332	0.00701362	0.124185
block	Sphericity Assumed	5.02975	2	2.51487	71.5652	3.79619e-20	0.583895												3	,063*	0.0190283	0.00180735	0.0244515	0.100853			2	1	-,066*	0.0291822	0.0289332	-0.124185	-0.00701362
	Greenhouse-Geisser	5.02975	1.58746	3.16842	71.5652	1.70147e-16	0.583895											3	1	-,294*	0.0308418	6.60644e-13	-0.355676	-0.231841		3	1	2	0.0358336	0.0224099	0.115997	-0.00915621	0.0808234
block * OCALF	Sphericity Assumed	0.034998	2	0.017499	0.497966	0.609235	0.00966962												2	-,063*	0.0190283	0.00180735	-0.100853	-0.0244515			2	1	-0.0358336	0.0224099	0.115997	-0.0808234	0.00915621
	Greenhouse-Geisser	0.034998	1.58746	0.0220465	0.497966	0.566847	0.00966962
Error(block)	Sphericity Assumed	3.58438	102	0.035141
	Greenhouse-Geisser	3.58438	80.9606	0.0442732
cstype * block	Sphericity Assumed	0.148179	2	0.0740894	3.57225	0.0316604	0.065459
	Greenhouse-Geisser	0.148179	1.93415	0.0766119	3.57225	0.0331941	0.065459
cstype * block * OCALF	Sphericity Assumed	0.0240188	2	0.0120094	0.579036	0.56227	0.0112262
	Greenhouse-Geisser	0.0240188	1.93415	0.0124183	0.579036	0.556765	0.0112262
Error(cstype*block)	Sphericity Assumed	2.11551	102	0.0207403
	Greenhouse-Geisser	2.11551	98.6416	0.0214464
	Fear acquisition: Whole sample with estradiol levels (high estradiol and low estradiol) as a between-subjects factor											si
Mauchly's Test of Sphericity
Within Subjects Effect	Mauchly's W	Approx. Chi-Square	df	Sig.	Epsilonb
					Greenhouse-Geisser
cstype	1	0	0		1
block	0.84945	19.9063	2	4.75776e-05	0.869149
cstype * block	0.908365	11.7253	2	0.00284371	0.916057
Tests of Within-Subjects Effects										Pairwise Comparisons								Pairwise Comparisons
Source		Type III Sum of Squares	df	Mean Square	F	Sig.	Partial Eta Squared					Mean Difference (I-J)	Std. Error	Sig.b	95% Confidence Interval for Differenceb					Mean Difference (I-J)	Std. Error	Sig.b	95% Confidence Interval for Differenceb
cstype	Sphericity Assumed	1.3022	1	1.3022	71.4104	6.92956e-14	0.367318			(I) cstype	(j) cstype				Lower Bound	Upper Bound		(I) block	(j) block				Lower Bound	Upper Bound
	Greenhouse-Geisser	1.3022	1	1.3022	71.4104	6.92956e-14	0.367318			1	2	,083*	0.00986974	6.92956e-14	0.0638674	0.10294		1	2	,159*	0.0129159	4.00647e-23	0.133079	0.184212
cstype * estradiol_split	Sphericity Assumed	0.0561004	1	0.0561004	3.07644	0.0819249	0.0244014			2	1	-,083*	0.00986974	6.92956e-14	-0.10294	-0.0638674			3	,226*	0.013075	1.04096e-34	0.200114	0.251876
	Greenhouse-Geisser	0.0561004	1	0.0561004	3.07644	0.0819249	0.0244014											2	1	-,159*	0.0129159	4.00647e-23	-0.184212	-0.133079
Error(cstype)	Sphericity Assumed	2.243	123	0.018															3	,067*	0.00930747	4.34544e-11	0.0489261	0.0857733
	Greenhouse-Geisser	2.243	123	0.018														3	1	-,226*	0.013075	1.04096e-34	-0.251876	-0.200114
block	Sphericity Assumed	6.72074	2	3.36037	190.334	1.12065e-50	0.607447												2	-,067*	0.00930747	4.34544e-11	-0.0857733	-0.0489261
	Greenhouse-Geisser	6.72074	1.7383	3.86627	190.334	2.03443e-44	0.607447
block * estradiol_split	Sphericity Assumed	0.00166762	2	0.000833811	0.0472276	0.953879	0.000383817
	Greenhouse-Geisser	0.00166762	1.7383	0.000959341	0.0472276	0.935769	0.000383817
Error(block)	Sphericity Assumed	4.343	246	0.018
	Greenhouse-Geisser	4.343	213.811	0.02
cstype * block	Sphericity Assumed	0.043	2	0.021	1.914	0.15	0.015
	Greenhouse-Geisser	0.043	1.832	0.023	1.914	0.154	0.015
cstype * block * estradiol_split	Sphericity Assumed	0.000644658	2	0.000322329	0.0288153	0.971599	0.000234216
	Greenhouse-Geisser	0.000644658	1.83211	0.000351866	0.0288153	0.963458	0.000234216
Error(cstype*block)	Sphericity Assumed	2.752	246	0.011
	Greenhouse-Geisser	2.752	225.35	0.012
	Fear extinction: Whole sample with estradiol levels (high estradiol and low estradiol) as a between-subjects factor											si
Mauchly's Test of Sphericity
					Epsilonb
Within Subjects Effect	Mauchly's W	Approx. Chi-Square	df	Sig.	Greenhouse-Geisser
cstype	1	0	0		1
block	0.863217	17.9449	2	0.000126854	0.879675
cstype * block	0.978881	2.60412	2	0.271971	0.979318
Tests of Within-Subjects Effects
Source		Type III Sum of Squares	df	Mean Square	F	Sig.	Partial Eta Squared			Pairwise Comparisons								Pairwise Comparisons								Pairwise Comparisons									Pairwise Comparisons
cstype	Sphericity Assumed	1.41667	1	1.41667	46.0017	4.40224e-10	0.272197
	Greenhouse-Geisser	1.41667	1	1.41667	46.0017	4.40224e-10	0.272197								95% Confidence Interval for Differenceb								95% Confidence Interval for Differenceb						Mean Difference (I-J)	Std. Error	Sig.b	95% Confidence Interval for Differenceb							Mean Difference (I-J)	Std. Error	Sig.b	95% Confidence Interval for Differenceb
cstype * estradiol_split	Sphericity Assumed	0.00705759	1	0.00705759	0.229173	0.632988	0.00185973			(I) cstype	(j) cstype	Mean Difference (I-J)	Std. Error	Sig.b	Lower Bound	Upper Bound		(I) block	(j) block	Mean Difference (I-J)	Std. Error	Sig.b	Lower Bound	Upper Bound		block	(l) cstype	(j) cstype				Lower Bound	Upper Bound		split_estradiol	block	(I) cstype	(j) cstype				Lower Bound	Upper Bound
	Greenhouse-Geisser	0.00705759	1	0.00705759	0.229173	0.632988	0.00185973			1	2	,087*	0.0128195	4.40224e-10	0.0615724	0.112323		1	2	,211*	0.0167863	7.73158e-24	0.17794	0.244394		1	1	2	,148*	0.0213411	2.25333e-10	0.105328	0.189815		Low estradiol	1	1	2	,124*	0.030541	8.97381e-05	0.0632615	0.184169
Error(cstype)	Sphericity Assumed	3.788	123	0.031						2	1	-,087*	0.0128195	4.40224e-10	-0.112323	-0.0615724			3	,276*	0.0208243	1.79472e-25	0.234959	0.3174			2	1	-,148*	0.0213411	2.25333e-10	-0.189815	-0.105328				2	1	-,124*	0.030541	8.97381e-05	-0.184169	-0.0632615
	Greenhouse-Geisser	3.788	123	0.031														2	1	-,211*	0.0167863	7.73158e-24	-0.244394	-0.17794		2	1	2	,061*	0.0185402	0.00130563	0.0243051	0.0977035			2	1	2	,068*	0.0265326	0.0112737	0.0157454	0.120785
block	Sphericity Assumed	10.4184	2	5.20921	130.956	1.87503e-39	0.515664												3	,065*	0.0154855	5.11327e-05	0.0343599	0.0956651			2	1	-,061*	0.0185402	0.00130563	-0.0977035	-0.0243051				2	1	-,068*	0.0265326	0.0112737	-0.120785	-0.0157454
	Greenhouse-Geisser	10.4184	1.75935	5.92175	130.956	4.85682e-35	0.515664											3	1	-,276*	0.0208243	1.79472e-25	-0.3174	-0.234959		3	1	2	,052*	0.0162121	0.00161887	0.0201772	0.0843588			3	1	2	,087*	0.0232008	0.000259826	0.0413491	0.133198
block * estradiol_split	Sphericity Assumed	0.054	2	0.027	0.675	0.51	0.005												2	-,065*	0.0154855	5.11327e-05	-0.0956651	-0.0343599			2	1	-,052*	0.0162121	0.00161887	-0.0843588	-0.0201772				2	1	-,087*	0.0232008	0.000259826	-0.133198	-0.0413491
	Greenhouse-Geisser	0.054	1.759	0.031	0.675	0.492	0.005																												High estradiol	1	1	2	,171*	0.0298166	6.66128e-08	0.112407	0.230447
Error(block)	Sphericity Assumed	9.785	246	0.04																																	2	1	-,171*	0.0298166	6.66128e-08	-0.230447	-0.112407
	Greenhouse-Geisser	9.785	216.4	0.045																																2	1	2	,054*	0.0259033	0.040092	0.00246969	0.105018
cstype * block	Sphericity Assumed	0.346733	2	0.173367	9.75567	8.37143e-05	0.0734859																														2	1	-,054*	0.0259033	0.040092	-0.105018	-0.00246969
	Greenhouse-Geisser	0.346733	1.95864	0.177028	9.75567	9.57883e-05	0.0734859																													3	1	2	0.0172623	0.0226505	0.447451	-0.0275731	0.0620976
cstype * block * estradiol_split	Sphericity Assumed	0.108326	2	0.0541632	3.04787	0.0492564	0.0241802																														2	1	-0.0172623	0.0226505	0.447451	-0.0620976	0.0275731
	Greenhouse-Geisser	0.108326	1.95864	0.0553071	3.04787	0.0503711	0.0241802
Error(cstype*block)	Sphericity Assumed	4.37163	246	0.0177709
	Greenhouse-Geisser	4.37163	240.912	0.0181462
	Fear acquisition: Whole sample with progesterone levels (high progesterone and low progesterone) as a between-subjects factor													si
Mauchly's Test of Sphericity
Within Subjects Effect	Mauchly's W	Approx. Chi-Square	df	Sig.	Epsilonb
					Greenhouse-Geisser
cstype	1	0	0		1
block	0.847552	20.51	2	3.5181e-05	0.867718
cstype * block	0.92195	10.0768	2	0.00648413	0.927601
Tests of Within-Subjects Effects										Pairwise Comparisons								Pairwise Comparisons
Source		Type III Sum of Squares	df	Mean Square	F	Sig.	Partial Eta Squared					Mean Difference (I-J)	Std. Error	Sig.b	95% Confidence Interval for Differenceb					Mean Difference (I-J)	Std. Error	Sig.b	95% Confidence Interval for Differenceb
cstype	Sphericity Assumed	1.28305	1	1.28305	68.5019	1.626e-13	0.354012			(I) cstype	(j) cstype				Lower Bound	Upper Bound		(I) block	(j) block				Lower Bound	Upper Bound
	Greenhouse-Geisser	1.28305	1	1.28305	68.5019	1.626e-13	0.354012			1	2	,082*	0.00991598	1.626e-13	0.0624455	0.101695		1	2	,158*	0.0127466	2.03415e-23	0.132309	0.182763
cstype * progesterone_split	Sphericity Assumed	0.00331045	1	0.00331045	0.176745	0.674907	0.00141197			2	1	-,082*	0.00991598	1.626e-13	-0.101695	-0.0624455			3	,224*	0.0129202	3.88551e-35	0.198912	0.250053
	Greenhouse-Geisser	0.00331045	1	0.00331045	0.176745	0.674907	0.00141197											2	1	-,158*	0.0127466	2.03415e-23	-0.182763	-0.132309
Error(cstype)	Sphericity Assumed	2.34126	125	0.0187301															3	,067*	0.00916921	2.92336e-11	0.0487993	0.0850933
	Greenhouse-Geisser	2.34126	125	0.0187301														3	1	-,224*	0.0129202	3.88551e-35	-0.250053	-0.198912
block	Sphericity Assumed	6.74684	2	3.37342	192.735	2.26806e-51	0.60659												2	-,067*	0.00916921	2.92336e-11	-0.0850933	-0.0487993
	Greenhouse-Geisser	6.74684	1.73544	3.88769	192.735	5.94369e-45	0.60659
block * progesterone_split	Sphericity Assumed	0.00691163	2	0.00345582	0.197442	0.820955	0.00157705
	Greenhouse-Geisser	0.00691163	1.73544	0.00398265	0.197442	0.789892	0.00157705
Error(block)	Sphericity Assumed	4.376	250	0.018
	Greenhouse-Geisser	4.376	216.929	0.02
cstype * block	Sphericity Assumed	0.0379545	2	0.0189772	1.68186	0.188125	0.0132763
	Greenhouse-Geisser	0.0379545	1.8552	0.0204584	1.68186	0.19041	0.0132763
cstype * block * progesterone_split	Sphericity Assumed	0.00154073	2	0.000770367	0.068274	0.934022	0.000545894
	Greenhouse-Geisser	0.00154073	1.8552	0.000830494	0.068274	0.922814	0.000545894
Error(cstype*block)	Sphericity Assumed	2.821	250	0.011
	Greenhouse-Geisser	2.821	231.9	0.012
	Fear extinction: Whole sample with progesterone levels (high progesterone and low progesterone) as a between-subjects factor													si
Mauchly's Test of Sphericity
					Epsilonb
Within Subjects Effect	Mauchly's W	Approx. Chi-Square	df	Sig.	Greenhouse-Geisser
cstype	1	0	0		1
block	0.843357	21.1253	2	2.58647e-05	0.864571
cstype * block	0.971937	3.52952	2	0.171228	0.972703
Tests of Within-Subjects Effects
Source		Type III Sum of Squares	df	Mean Square	F	Sig.	Partial Eta Squared			Pairwise Comparisons								Pairwise Comparisons								Pairwise Comparisons
cstype	Sphericity Assumed	1.38412	1	1.38412	45.4402	5.1803e-10	0.266605
	Greenhouse-Geisser	1.38412	1	1.38412	45.4402	5.1803e-10	0.266605								95% Confidence Interval for Differenceb								95% Confidence Interval for Differenceb						Mean Difference (I-J)	Std. Error	Sig.b	95% Confidence Interval for Differenceb
cstype * progesterone_split	Sphericity Assumed	0.0233928	1	0.0233928	0.767976	0.382525	0.00610629			(I) cstype	(j) cstype	Mean Difference (I-J)	Std. Error	Sig.b	Lower Bound	Upper Bound		(I) block	(j) block	Mean Difference (I-J)	Std. Error	Sig.b	Lower Bound	Upper Bound		block	(l) cstype	(j) cstype				Lower Bound	Upper Bound
	Greenhouse-Geisser	0.0233928	1	0.0233928	0.767976	0.382525	0.00610629			1	2	,085*	0.0126486	5.1803e-10	0.06023	0.110296		1	2	,208*	0.016775	1.72666e-23	0.174616	0.241016		1	1	2	,146*	0.0210418	1.99124e-10	0.10416	0.187449
Error(cstype)	Sphericity Assumed	3.80754	125	0.0304603						2	1	-,085*	0.0126486	5.1803e-10	-0.110296	-0.06023			3	,271*	0.0210775	1.36912e-24	0.22897	0.3124			2	1	-,146*	0.0210418	1.99124e-10	-0.187449	-0.10416
	Greenhouse-Geisser	3.80754	125	0.0304603														2	1	-,208*	0.016775	1.72666e-23	-0.241016	-0.174616		2	1	2	,061*	0.0182636	0.00105684	0.0250993	0.0973911
block	Sphericity Assumed	10.1891	2	5.09454	125.304	2.01926e-38	0.500608												3	,063*	0.0153389	7.4225e-05	0.0325115	0.0932266			2	1	-,061*	0.0182636	0.00105684	-0.0973911	-0.0250993
	Greenhouse-Geisser	10.1891	1.72914	5.89256	125.304	1.36048e-33	0.500608											3	1	-,271*	0.0210775	1.36912e-24	-0.3124	-0.22897		3	1	2	,049*	0.0163897	0.00353056	0.0163024	0.081177
block * progesterone_split	Sphericity Assumed	0.0341938	2	0.0170969	0.420512	0.657174	0.00335282												2	-,063*	0.0153389	7.4225e-05	-0.0932266	-0.0325115			2	1	-,049*	0.0163897	0.00353056	-0.081177	-0.0163024
	Greenhouse-Geisser	0.0341938	1.72914	0.019775	0.420512	0.627721	0.00335282
Error(block)	Sphericity Assumed	10.164	250	0.041
	Greenhouse-Geisser	10.164	216.143	0.047
cstype * block	Sphericity Assumed	0.353882	2	0.176941	9.86948	7.49104e-05	0.073178
	Greenhouse-Geisser	0.353882	1.94541	0.181906	9.86948	8.97353e-05	0.073178
cstype * block * progesterone_split	Sphericity Assumed	0.0357887	2	0.0178944	0.998119	0.370036	0.0079217
	Greenhouse-Geisser	0.0357887	1.94541	0.0183965	0.998119	0.368265	0.0079217
Error(cstype*block)	Sphericity Assumed	4.482	250	0.018
	Greenhouse-Geisser	4.482	243.176	0.018
	Fear acquisition: Whole sample with P/E2 ratios (high P/E2 ratio and low P/E2 ratio) as a between-subjects factor											si
Mauchly's Test of Sphericity
Within Subjects Effect	Mauchly's W	Approx. Chi-Square	df	Sig.	Epsilonb
					Greenhouse-Geisser
cstype	1	0	0		1
block	0.849902	19.8414	2	4.91464e-05	0.869491
cstype * block	0.905083	12.1668	2	0.00228038	0.913312
Tests of Within-Subjects Effects										Pairwise Comparisons								Pairwise Comparisons
Source		Type III Sum of Squares	df	Mean Square	F	Sig.	Partial Eta Squared					Mean Difference (I-J)	Std. Error	Sig.b	95% Confidence Interval for Differenceb					Mean Difference (I-J)	Std. Error	Sig.b	95% Confidence Interval for Differenceb
cstype	Sphericity Assumed	1.28259	1	1.28259	68.6186	1.70735e-13	0.3581			(I) cstype	(j) cstype				Lower Bound	Upper Bound		(I) block	(j) block				Lower Bound	Upper Bound
	Greenhouse-Geisser	1.28259	1	1.28259	68.6186	1.70735e-13	0.3581			1	2	,083*	0.00998471	1.70735e-13	0.0629456	0.102474		1	2	,159*	0.0129026	3.79003e-23	0.133072	0.184152
cstype * ratio_split	Sphericity Assumed	8.95794e-06	1	8.95794e-06	0.000479252	0.98257	3.89634e-06			2	1	-,083*	0.00998471	1.70735e-13	-0.102474	-0.0629456			3	,226*	0.0130651	9.3777e-35	0.200233	0.251956
	Greenhouse-Geisser	8.95794e-06	1	8.95794e-06	0.000479252	0.98257	3.89634e-06											2	1	-,159*	0.0129026	3.79003e-23	-0.184152	-0.133072
Error(cstype)	Sphericity Assumed	2.29906	123	0.0186915															3	,067*	0.00930493	3.9959e-11	0.0490637	0.0859008
	Greenhouse-Geisser	2.29906	123	0.0186915														3	1	-,226*	0.0130651	9.3777e-35	-0.251956	-0.200233
block	Sphericity Assumed	6.73543	2	3.36772	190.747	9.5285e-51	0.607964												2	-,067*	0.00930493	3.9959e-11	-0.0859008	-0.0490637
	Greenhouse-Geisser	6.73543	1.73898	3.8732	190.747	1.7014e-44	0.607964
block * ratio_split	Sphericity Assumed	0.00160983	2	0.000804916	0.0455904	0.955441	0.000370516
	Greenhouse-Geisser	0.00160983	1.73898	0.000925733	0.0455904	0.937722	0.000370516
Error(block)	Sphericity Assumed	4.343	246	0.018
	Greenhouse-Geisser	4.343	213.895	0.02
cstype * block	Sphericity Assumed	0.0422263	2	0.0211131	1.89893	0.151917	0.0152037
	Greenhouse-Geisser	0.0422263	1.82662	0.0231171	1.89893	0.155878	0.0152037
cstype * block * ratio_split	Sphericity Assumed	0.0172811	2	0.00864054	0.777137	0.460846	0.00627852
	Greenhouse-Geisser	0.0172811	1.82662	0.00946067	0.777137	0.450389	0.00627852
Error(cstype*block)	Sphericity Assumed	2.735	246	0.011
	Greenhouse-Geisser	2.735	224.675	0.012
	Fear extinction: Whole sample with P/E2 ratios (high P/E2 ratio and low P/E2 ratio) as a between-subjects factor											si
Mauchly's Test of Sphericity
					Epsilonb
Within Subjects Effect	Mauchly's W	Approx. Chi-Square	df	Sig.	Greenhouse-Geisser
cstype	1	0	0		1
block	0.860826	18.2833	2	0.000107112	0.877829
cstype * block	0.97704	2.8338	2	0.242464	0.977555
Tests of Within-Subjects Effects
Source		Type III Sum of Squares	df	Mean Square	F	Sig.	Partial Eta Squared			Pairwise Comparisons								Pairwise Comparisons								Pairwise Comparisons
cstype	Sphericity Assumed	1.4111	1	1.4111	45.8105	4.72642e-10	0.271373
	Greenhouse-Geisser	1.4111	1	1.4111	45.8105	4.72642e-10	0.271373								95% Confidence Interval for Differenceb								95% Confidence Interval for Differenceb						Mean Difference (I-J)	Std. Error	Sig.b	95% Confidence Interval for Differenceb
cstype * ratio_split	Sphericity Assumed	0.006	1	0.006	0.201	0.654	0.002			(I) cstype	(j) cstype	Mean Difference (I-J)	Std. Error	Sig.b	Lower Bound	Upper Bound		(I) block	(j) block	Mean Difference (I-J)	Std. Error	Sig.b	Lower Bound	Upper Bound		block	(l) cstype	(j) cstype				Lower Bound	Upper Bound
	Greenhouse-Geisser	0.006	1	0.006	0.201	0.654	0.002			1	2	,087*	0.0128177	4.72642e-10	0.0613827	0.112126		1	2	,211*	0.0167452	6.31278e-24	0.178118	0.24441		1	1	2	,148*	0.0212258	1.7316e-10	0.105858	0.189888
Error(cstype)	Sphericity Assumed	3.78876	123	0.0308029						2	1	-,087*	0.0128177	4.72642e-10	-0.112126	-0.0613827			3	,277*	0.0208725	1.91256e-25	0.235261	0.317893			2	1	-,148*	0.0212258	1.7316e-10	-0.189888	-0.105858
	Greenhouse-Geisser	3.78876	123	0.0308029														2	1	-,211*	0.0167452	6.31278e-24	-0.24441	-0.178118		2	1	2	,061*	0.0185193	0.00130917	0.0242623	0.0975778
block	Sphericity Assumed	10.4488	2	5.22438	131.062	1.78158e-39	0.515866												3	,065*	0.0155141	4.88875e-05	0.0346036	0.0960218			2	1	-,061*	0.0185193	0.00130917	-0.0975778	-0.0242623
	Greenhouse-Geisser	10.4488	1.75566	5.95148	131.062	5.42709e-35	0.515866											3	1	-,277*	0.0208725	1.91256e-25	-0.317893	-0.235261		3	1	2	,051*	0.0165053	0.00226476	0.0187992	0.0841416
block * ratio_split	Sphericity Assumed	0.0331495	2	0.0165748	0.415803	0.660273	0.00336912												2	-,065*	0.0155141	4.88875e-05	-0.0960218	-0.0346036			2	1	-,051*	0.0165053	0.00226476	-0.0841416	-0.0187992
	Greenhouse-Geisser	0.0331495	1.75566	0.0188815	0.415803	0.63378	0.00336912
Error(block)	Sphericity Assumed	9.806	246	0.04
	Greenhouse-Geisser	9.806	215.946	0.045
cstype * block	Sphericity Assumed	0.352969	2	0.176484	9.85587	7.62953e-05	0.0741847
	Greenhouse-Geisser	0.352969	1.95511	0.180536	9.85587	8.84747e-05	0.0741847
cstype * block * ratio_split	Sphericity Assumed	0.0749531	2	0.0374766	2.0929	0.12552	0.0167308
	Greenhouse-Geisser	0.0749531	1.95511	0.038337	2.0929	0.12672	0.0167308
Error(cstype*block)	Sphericity Assumed	4.405	246	0.0179065
	Greenhouse-Geisser	4.405	240.479	0.0183177
	Correlations
	Correlations whole session FA									Correlations whole session FE
				FPS acq (3 blocks) CS+ - CS-									FPS ext (3 blocks) CS+ - CS-
	Spearman's rho	Estradiol day 1	Correlation Coefficient	-0.13905						Spearman's rho	Estradiol day 2	Correlation Coefficient	-0.0574447
			Sig. (2-tailed)	0.126642								Sig. (2-tailed)	0.541994
			N	122								N	115
		Progesterone day 1	Correlation Coefficient	-0.0309052							Progesterone day 2	Correlation Coefficient	-0.0813118
			Sig. (2-tailed)	0.736487								Sig. (2-tailed)	0.375286
			N	121								N	121
		Progesterone*1000/Estradiol Day 1	Correlation Coefficient	0.0210404							Progesterone*1000/Estradiol Day 2	Correlation Coefficient	-0.0870657
			Sig. (2-tailed)	0.818067								Sig. (2-tailed)	0.356991
			N	122								N	114
	Correlations blocks FA									Correlations blocks FE
				SCR acq B1 CS+ - CS-	SCR acq B2 CS+ - CS-	SCR acq B3 CS+ - CS-							SCR acq B1 CS+ - CS-	SCR acq B2 CS+ - CS-	SCR acq B3 CS+ - CS-
	Spearman's rho	Estradiol day 2	Correlation Coefficient	-0.143325	-0.0396705	0.00345004				Spearman's rho	Estradiol day 2	Correlation Coefficient	0.0183493	0.00268051	-0.0361236
			Sig. (2-tailed)	0.115275	0.664408	0.969915						Sig. (2-tailed)	0.845674	0.977318	0.701516
			N	122	122	122						N	115	115	115
		Progesterone day 2	Correlation Coefficient	0.0102268	-0.0246818	-0.0212452					Progesterone day 2	Correlation Coefficient	-0.0785032	0.0271615	-0.114918
			Sig. (2-tailed)	0.911355	0.788143	0.817084						Sig. (2-tailed)	0.392057	0.767436	0.209428
			N	121	121	121						N	121	121	121
		Progesterone*1000/Estradiol Day2	Correlation Coefficient	0.065029	-0.0260389	-0.0416519					Progesterone*1000/Estradiol Day2	Correlation Coefficient	-0.111226	-0.0104959	-0.116433
			Sig. (2-tailed)	0.476695	0.775877	0.648734						Sig. (2-tailed)	0.238741	0.911749	0.217327
			N	122	122	122						N	114	114	114
	Fear acquisition: Whole sample with Cortisol (high Cortisol and low Cortisol) as a between-subjects factor											si
Mauchly's Test of Sphericity
Within Subjects Effect	Mauchly's W	Approx. Chi-Square	df	Sig.	Epsilonb
					Greenhouse-Geisser
cstype	1	0	0		1
block	0.858935	18.8557	2	8.04513e-05	0.876374
cstype * block	0.92216	10.0485	2	0.00657656	0.927782
Tests of Within-Subjects Effects										Pairwise Comparisons								Pairwise Comparisons
Source		Type III Sum of Squares	df	Mean Square	F	Sig.	Partial Eta Squared					Mean Difference (I-J)	Std. Error	Sig.b	95% Confidence Interval for Differenceb					Mean Difference (I-J)	Std. Error	Sig.b	95% Confidence Interval for Differenceb
cstype	Sphericity Assumed	1.28137	1	1.28137	68.3547	1.70634e-13	0.35352			(I) cstype	(j) cstype				Lower Bound	Upper Bound		(I) block	(j) block				Lower Bound	Upper Bound
	Greenhouse-Geisser	1.28137	1	1.28137	68.3547	1.70634e-13	0.35352			1	2	,082*	0.00992016	1.70634e-13	0.0623836	0.10165		1	2	,157*	0.0125613	7.81549e-24	0.132534	0.182255
cstype * cortisol_split	Sphericity Assumed	0.001	1	0.001	0.071	0.79	0.001			2	1	-,082*	0.00992016	1.70634e-13	-0.10165	-0.0623836			3	,224*	0.0127286	1.09569e-35	0.199129	0.249512
	Greenhouse-Geisser	0.001	1	0.001	0.071	0.79	0.001											2	1	-,157*	0.0125613	7.81549e-24	-0.182255	-0.132534
Error(cstype)	Sphericity Assumed	2.343	125	0.019															3	,067*	0.00917243	2.99783e-11	0.0487721	0.0850789
	Greenhouse-Geisser	2.343	125	0.019														3	1	-,224*	0.0127286	1.09569e-35	-0.249512	-0.199129
block	Sphericity Assumed	6.737	2	3.368	196.991	0	0.612												2	-,067*	0.00917243	2.99783e-11	-0.0850789	-0.0487721
	Greenhouse-Geisser	6.737	1.753	3.843	196.991	0	0.612
block * cortisol_split	Sphericity Assumed	0.108	2	0.054	3.156	0.044	0.025
	Greenhouse-Geisser	0.108	1.753	0.062	3.156	0.051	0.025
Error(block)	Sphericity Assumed	4.275	250	0.017
	Greenhouse-Geisser	4.275	219.094	0.02
cstype * block	Sphericity Assumed	0.038	2	0.019	1.682	0.188	0.013
	Greenhouse-Geisser	0.038	1.856	0.02	1.682	0.19	0.013
cstype * block * cortisol_split	Sphericity Assumed	0.011	2	0.005	0.473	0.624	0.004
	Greenhouse-Geisser	0.011	1.856	0.006	0.473	0.609	0.004
Error(cstype*block)	Sphericity Assumed	2.812	250	0.011
	Greenhouse-Geisser	2.812	231.945	0.012
	Fear extinction: Whole sample with Cortisol (high Cortisol and low Cortisol) as a between-subjects factor											si
Mauchly's Test of Sphericity
					Epsilonb
Within Subjects Effect	Mauchly's W	Approx. Chi-Square	df	Sig.	Greenhouse-Geisser
cstype	1	0	0		1
block	0.846859	20.6114	2	3.34413e-05	0.867197
cstype * block	0.974734	3.1732	2	0.204621	0.975357
Tests of Within-Subjects Effects
Source		Type III Sum of Squares	df	Mean Square	F	Sig.	Partial Eta Squared			Pairwise Comparisons								Pairwise Comparisons								Pairwise Comparisons
cstype	Sphericity Assumed	1.393	1	1.393	45.461	0	0.267
	Greenhouse-Geisser	1.393	1	1.393	45.461	0	0.267								95% Confidence Interval for Differenceb								95% Confidence Interval for Differenceb						Mean Difference (I-J)	Std. Error	Sig.b	95% Confidence Interval for Differenceb
cstype * cortisol_split	Sphericity Assumed	8.182e-06	1	8.182e-06	0	0.987	0			(I) cstype	(j) cstype	Mean Difference (I-J)	Std. Error	Sig.b	Lower Bound	Upper Bound		(I) block	(j) block	Mean Difference (I-J)	Std. Error	Sig.b	Lower Bound	Upper Bound		block	(l) cstype	(j) cstype				Lower Bound	Upper Bound
	Greenhouse-Geisser	8.182e-06	1	8.182e-06	0	0.987	0			1	2	,086*	0.0126842	5.13926e-10	0.0604197	0.110627		1	2	,208*	0.0167047	1.23993e-23	0.174873	0.240994		1	1	2	,146*	0.0210789	1.91565e-10	0.104504	0.187939
Error(cstype)	Sphericity Assumed	3.831	125	0.031						2	1	-,086*	0.0126842	5.13926e-10	-0.110627	-0.0604197			3	,270*	0.0210225	1.20588e-24	0.228852	0.312064			2	1	-,146*	0.0210789	1.91565e-10	-0.187939	-0.104504
	Greenhouse-Geisser	3.831	125	0.031														2	1	-,208*	0.0167047	1.23993e-23	-0.240994	-0.174873		2	1	2	,061*	0.0182603	0.001103	0.0248587	0.0971375
block	Sphericity Assumed	10.184	2	5.092	125.561	0	0.501												3	,063*	0.0153965	8.56422e-05	0.0320531	0.0929964			2	1	-,061*	0.0182603	0.001103	-0.0971375	-0.0248587
	Greenhouse-Geisser	10.184	1.734	5.872	125.561	0	0.501											3	1	-,270*	0.0210225	1.20588e-24	-0.312064	-0.228852		3	1	2	,049*	0.0162994	0.00299336	0.0170918	0.081609
block * cortisol_split	Sphericity Assumed	0.0598445	2	0.0299223	0.737825	0.479191	0.00586796												2	-,063*	0.0153965	8.56422e-05	-0.0929964	-0.0320531			2	1	-,049*	0.0162994	0.00299336	-0.081609	-0.0170918
	Greenhouse-Geisser	0.0598445	1.73439	0.0345046	0.737825	0.461357	0.00586796
Error(block)	Sphericity Assumed	10.139	250	0.041
	Greenhouse-Geisser	10.139	216.799	0.047
cstype * block	Sphericity Assumed	0.355	2	0.178	9.976	0	0.074
	Greenhouse-Geisser	0.355	1.951	0.182	9.976	0	0.074
cstype * block * cortisol_split	Sphericity Assumed	0.067	2	0.034	1.883	0.154	0.015
	Greenhouse-Geisser	0.067	1.951	0.034	1.883	0.155	0.015
Error(cstype*block)	Sphericity Assumed	4.451	250	0.018
	Greenhouse-Geisser	4.451	243.839	0.018
	Fear acquisition: Whole sample with Testosterone (high testosterone and low testosterone) as a between-subjects factor											si
Mauchly's Test of Sphericity
Within Subjects Effect	Mauchly's W	Approx. Chi-Square	df	Sig.	Epsilonb
					Greenhouse-Geisser
cstype	1	0	0		1
block	0.854186	19.5432	2	5.7048e-05	0.872742
cstype * block	0.922777	9.96562	2	0.00685478	0.928313
Tests of Within-Subjects Effects										Pairwise Comparisons								Pairwise Comparisons
Source		Type III Sum of Squares	df	Mean Square	F	Sig.	Partial Eta Squared					Mean Difference (I-J)	Std. Error	Sig.b	95% Confidence Interval for Differenceb					Mean Difference (I-J)	Std. Error	Sig.b	95% Confidence Interval for Differenceb
cstype	Sphericity Assumed	1.285	1	1.285	69.166	0	0.356			(I) cstype	(j) cstype				Lower Bound	Upper Bound		(I) block	(j) block				Lower Bound	Upper Bound
	Greenhouse-Geisser	1.285	1	1.285	69.166	0	0.356			1	2	,082*	0.00987464	1.30847e-13	0.0625807	0.101667		1	2	,158*	0.0126649	1.19417e-23	0.132668	0.182799
cstype * testosterone_split	Sphericity Assumed	0.023	1	0.023	1.227	0.27	0.01			2	1	-,082*	0.00987464	1.30847e-13	-0.101667	-0.0625807			3	,225*	0.0127413	1.02517e-35	0.199494	0.249927
	Greenhouse-Geisser	0.023	1	0.023	1.227	0.27	0.01											2	1	-,158*	0.0126649	1.19417e-23	-0.182799	-0.132668
Error(cstype)	Sphericity Assumed	2.322	125	0.019															3	,067*	0.00915278	2.68196e-11	0.0488632	0.0850922
	Greenhouse-Geisser	2.322	125	0.019														3	1	-,225*	0.0127413	1.02517e-35	-0.249927	-0.199494
block	Sphericity Assumed	6.761	2	3.381	196.453	0	0.611												2	-,067*	0.00915278	2.68196e-11	-0.0850922	-0.0488632
	Greenhouse-Geisser	6.761	1.745	3.873	196.453	0	0.611
block * testosterone_split	Sphericity Assumed	0.081	2	0.04	2.343	0.098	0.018
	Greenhouse-Geisser	0.081	1.745	0.046	2.343	0.106	0.018
Error(block)	Sphericity Assumed	4.302	250	0.017
	Greenhouse-Geisser	4.302	218.185	0.02
cstype * block	Sphericity Assumed	0.038	2	0.019	1.695	0.186	0.013
	Greenhouse-Geisser	0.038	1.857	0.021	1.695	0.188	0.013
cstype * block * testosterone_split	Sphericity Assumed	0.00413119	2	0.00206559	0.183232	0.832687	0.00146371
	Greenhouse-Geisser	0.00413119	1.85663	0.00222511	0.183232	0.816825	0.00146371
Error(cstype*block)	Sphericity Assumed	2.818	250	0.011
	Greenhouse-Geisser	2.818	232.078	0.012
	Fear extinction: Whole sample with Testosterone (high testosterone and low testosterone) as a between-subjects factor											si
Mauchly's Test of Sphericity
					Epsilonb
Within Subjects Effect	Mauchly's W	Approx. Chi-Square	df	Sig.	Greenhouse-Geisser
cstype	1	0	0		1
block	0.849079	20.2868	2	3.93339e-05	0.868869
cstype * block	0.975462	3.08072	2	0.214304	0.976049
Tests of Within-Subjects Effects
Source		Type III Sum of Squares	df	Mean Square	F	Sig.	Partial Eta Squared			Pairwise Comparisons								Pairwise Comparisons								Pairwise Comparisons
cstype	Sphericity Assumed	1.39419	1	1.39419	45.5167	5.03411e-10	0.266934
	Greenhouse-Geisser	1.39419	1	1.39419	45.5167	5.03411e-10	0.266934								95% Confidence Interval for Differenceb								95% Confidence Interval for Differenceb						Mean Difference (I-J)	Std. Error	Sig.b	95% Confidence Interval for Differenceb
cstype * testosterone_split	Sphericity Assumed	0.002	1	0.002	0.07	0.792	0.001			(I) cstype	(j) cstype	Mean Difference (I-J)	Std. Error	Sig.b	Lower Bound	Upper Bound		(I) block	(j) block	Mean Difference (I-J)	Std. Error	Sig.b	Lower Bound	Upper Bound		block	(l) cstype	(j) cstype				Lower Bound	Upper Bound
	Greenhouse-Geisser	0.002	1	0.002	0.07	0.792	0.001			1	2	,086*	0.0126806	5.03411e-10	0.0604548	0.110648		1	2	,208*	0.0167957	1.68887e-23	0.174898	0.24138		1	1	2	,146*	0.0211091	1.99628e-10	0.104483	0.188038
Error(cstype)	Sphericity Assumed	3.829	125	0.031						2	1	-,086*	0.0126806	5.03411e-10	-0.110648	-0.0604548			3	,271*	0.0209271	7.92404e-25	0.229392	0.312226			2	1	-,146*	0.0211091	1.99628e-10	-0.188038	-0.104483
	Greenhouse-Geisser	3.829	125	0.031														2	1	-,208*	0.0167957	1.68887e-23	-0.24138	-0.174898		2	1	2	,061*	0.0182716	0.00109495	0.0249146	0.0972382
block	Sphericity Assumed	10.209	2	5.105	126.496	0	0.503												3	,063*	0.0152724	7.28774e-05	0.0324441	0.0928959			2	1	-,061*	0.0182716	0.00109495	-0.0972382	-0.0249146
	Greenhouse-Geisser	10.209	1.738	5.875	126.496	0	0.503											3	1	-,271*	0.0209271	7.92404e-25	-0.312226	-0.229392		3	1	2	,049*	0.0163476	0.0030957	0.0169636	0.0816712
block * testosterone_split	Sphericity Assumed	0.11	2	0.055	1.366	0.257	0.011												2	-,063*	0.0152724	7.28774e-05	-0.0928959	-0.0324441			2	1	-,049*	0.0163476	0.0030957	-0.0816712	-0.0169636
	Greenhouse-Geisser	0.11	1.738	0.063	1.366	0.257	0.011
Error(block)	Sphericity Assumed	10.088	250	0.04
	Greenhouse-Geisser	10.088	217.217	0.046
cstype * block	Sphericity Assumed	0.355	2	0.178	9.92	0	0.074
	Greenhouse-Geisser	0.355	1.952	0.182	9.92	0	0.074
cstype * block * testosterone_split	Sphericity Assumed	0.039	2	0.02	1.09	0.338	0.009
	Greenhouse-Geisser	0.039	1.952	0.02	1.09	0.337	0.009
Error(cstype*block)	Sphericity Assumed	4.479	250	0.018
	Greenhouse-Geisser	4.479	244.012	0.018
	Correlations cortisol and testosterone
	Correlations whole session FA									Correlations whole session FE
				FPS acq (3 blocks) CS+ - CS-									FPS ext (3 blocks) CS+ - CS-
	Spearman's rho	Cortisol day 1	Correlation Coefficient	0.047						Spearman's rho	Cortisol day 2	Correlation Coefficient	-0.022
			Sig. (2-tailed)	0.606								Sig. (2-tailed)	0.81
			N	122								N	121
		Tesosterone day 1	Correlation Coefficient	0.153							Tesosterone day 2	Correlation Coefficient	-0.041
			Sig. (2-tailed)	0.092								Sig. (2-tailed)	0.657
			N	122								N	121
	Correlations blocks FA									Correlations blocks FE
				FPS acq B1 CS+ - CS-	FPS acq B2 CS+ - CS-	FPS acq B3 CS+ - CS-							FPS acq B1 CS+ - CS-	FPS acq B2 CS+ - CS-	FPS acq B3 CS+ - CS-
	Spearman's rho	Cortisol day 1	Correlation Coefficient	0.005	0.057	0.044				Spearman's rho	Cortisol day 2	Correlation Coefficient	0.039	-0.035	-0.127
			Sig. (2-tailed)	0.959	0.535	0.628						Sig. (2-tailed)	0.675	0.704	0.166
			N	122	122	122						N	121	121	121
		Tesosterone day 1	Correlation Coefficient	0.099	0.107	0.187					Tesosterone day 2	Correlation Coefficient	-0.043	-0.039	-0.039
			Sig. (2-tailed)	0.278	0.239	0.039						Sig. (2-tailed)	0.643	0.667	0.667
			N	122	122	122						N	121	121	121

## Sheet: humans RR
	Fear acquisition: Whole sample with group (early follicular women, late follicular women, mid luteal women, oral contraceptives women, and men) as a between-subjects factor
Mauchly's Test of Sphericity
Within Subjects Effect	Mauchly's W	Approx. Chi-Square	df	Sig.	Epsilonb
					Greenhouse-Geisser
cstype	1	0	0		1
block	0.948867	6.40337	2	0.0406936	0.951354
cstype * block	0.932798	8.48713	2	0.0143563	0.93703
Tests of Within-Subjects Effects										Pairwise Comparisons								Pairwise Comparisons
Source		Type III Sum of Squares	df	Mean Square	F	Sig.	Partial Eta Squared					Mean Difference (I-J)	Std. Error	Sig.b	95% Confidence Interval for Differenceb									95% Confidence Interval for Differenceb
cstype	Sphericity Assumed	8465.35	1	8465.35	795.814	1.50466e-55	0.866132			(I) cstype	(j) cstype				Lower Bound	Upper Bound		block	(l) cstype	(j) cstype	Mean Difference (I-J)	Std. Error	Sig.b	Lower Bound	Upper Bound
	Greenhouse-Geisser	8465.35	1	8465.35	795.814	1.50466e-55	0.866132			1	2	6,792*	0.240754	1.50466e-55	6.31517	7.26829		1	1	2	5,081*	0.233397	5.17281e-44	4.61921	5.5432
cstype * g3.n	Sphericity Assumed	19.1765	4	4.79412	0.450688	0.771724	0.0144448			2	1	-6,792*	0.240754	1.50466e-55	-7.26829	-6.31517			2	1	-5,081*	0.233397	5.17281e-44	-5.5432	-4.61921
	Greenhouse-Geisser	19.1765	4	4.79412	0.450688	0.771724	0.0144448											2	1	2	7,340*	0.28848	7.74412e-51	6.76914	7.9112
Error(cstype)	Sphericity Assumed	1308.39	123	10.637															2	1	-7,340*	0.28848	7.74412e-51	-7.9112	-6.76914
	Greenhouse-Geisser	1308.39	123	10.637														3	1	2	7,954*	0.278969	4.83708e-56	7.40161	8.50601
block	Sphericity Assumed	1.213	2	0.606	0.535	0.586	0.004												2	1	-7,954*	0.278969	4.83708e-56	-8.50601	-7.40161
	Greenhouse-Geisser	1.213	1.903	0.637	0.535	0.577	0.004
block * g3.n	Sphericity Assumed	10.2756	8	1.28445	1.13393	0.340936	0.0355644
	Greenhouse-Geisser	10.2756	7.61084	1.35013	1.13393	0.34174	0.0355644
Error(block)	Sphericity Assumed	278.655	246	1.133
	Greenhouse-Geisser	278.655	234.033	1.191
cstype * block	Sphericity Assumed	279.998	2	139.999	109.947	7.68578e-35	0.471983
	Greenhouse-Geisser	279.998	1.87406	149.407	109.947	8.07174e-33	0.471983
cstype * block * g3.n	Sphericity Assumed	8.65569	8	1.08196	0.849709	0.559805	0.0268898
	Greenhouse-Geisser	8.65569	7.49624	1.15467	0.849709	0.55372	0.0268898
Error(cstype*block)	Sphericity Assumed	313.239	246	1.273
	Greenhouse-Geisser	313.239	230.509	1.359
	Fear extinction: Whole sample with group (early follicular women, late follicular women, mid luteal women, oral contraceptives women, and men) as a between-subjects factor
Mauchly's Test of Sphericity
Within Subjects Effect	Mauchly's W	Approx. Chi-Square	df	Sig.	Epsilonb
					Greenhouse-Geisser
cstype	1	0	0		1
block	0.9429	7.17303	2	0.0276946	0.945984
cstype * block	0.715647	40.8173	2	1.36973e-09	0.778602
Tests of Within-Subjects Effects
Source		Type III Sum of Squares	df	Mean Square	F	Sig.	Partial Eta Squared			Pairwise Comparisons								Pairwise Comparisons								Pairwise Comparisons									Pairwise Comparisons									Pairwise Comparisons
cstype	Sphericity Assumed	1197.81	1	1197.81	177.215	1.36528e-25	0.590294
	Greenhouse-Geisser	1197.81	1	1197.81	177.215	1.36528e-25	0.590294								95% Confidence Interval for Differenceb					Mean Difference (I-J)	Std. Error	Sig.b	95% Confidence Interval for Differenceb						Mean Difference (I-J)	Std. Error	Sig.b	95% Confidence Interval for Differenceb									95% Confidence Interval for Differenceb							Mean Difference (I-J)	Std. Error
cstype * g3.n	Sphericity Assumed	21.021	4	5.255	0.778	0.542	0.025			(I) cstype	(j) cstype	Mean Difference (I-J)	Std. Error	Sig.b	Lower Bound	Upper Bound		(I) block	(j) block				Lower Bound	Upper Bound		group	(l) block	(j) block				Lower Bound	Upper Bound		block	(l) cstype	(j) cstype	Mean Difference (I-J)	Std. Error	Sig.b	Lower Bound	Upper Bound		group	block	(l) cstype	(j)cstype
	Greenhouse-Geisser	21.021	4	5.255	0.778	0.542	0.025			1	2	2,555*	0.191911	1.36528e-25	2.17489	2.93465		1	2	2,629*	0.11636	1.33225e-45	2.3987	2.85936		male	1	2	2,087*	0.22405	6.04365e-16	1.64388	2.53087		1	1	2	5,364*	0.277384	4.16327e-39	4.81535	5.91348		male	1	1	2	5,142*	0.534097
Error(cstype)	Sphericity Assumed	831.364	123	6.759						2	1	-2,555*	0.191911	1.36528e-25	-2.93465	-2.17489			3	3,369*	0.117455	2.51762e-56	3.1368	3.60179				3	3,041*	0.226157	6.59998e-26	2.59299	3.48832			2	1	-5,364*	0.277384	4.16327e-39	-5.91348	-4.81535				2	1	-5,142*	0.534097
	Greenhouse-Geisser	831.364	123	6.759														2	1	-2,629*	0.11636	1.33225e-45	-2.85936	-2.3987			2	1	-2,087*	0.22405	6.04365e-16	-2.53087	-1.64388		2	1	2	1,705*	0.237301	5.67745e-11	1.23511	2.17456			2	1	2	2,677*	0.456919
block	Sphericity Assumed	1534.39	2	767.195	513.541	0	0.807												3	,740*	0.0964186	4.33136e-12	0.54941	0.931119				3	,953*	0.185652	1.07269e-06	0.585795	1.32077			2	1	-1,705*	0.237301	5.67745e-11	-2.17456	-1.23511				2	1	-2,677*	0.456919
	Greenhouse-Geisser	1534.39	1.892	811.002	513.541	0	0.807											3	1	-3,369*	0.117455	2.51762e-56	-3.60179	-3.1368			3	1	-3,041*	0.226157	6.59998e-26	-3.48832	-2.59299		3	1	2	,595*	0.188545	0.00201136	0.22184	0.968268			3	1	2	1,528*	0.363041
block * g3.n	Sphericity Assumed	27.7765	8	3.47206	2.32411	0.0201993	0.0702696												2	-,740*	0.0964186	4.33136e-12	-0.931119	-0.54941				2	-,953*	0.185652	1.07269e-06	-1.32077	-0.585795			2	1	-,595*	0.188545	0.00201136	-0.968268	-0.22184				2	1	-1,528*	0.363041
	Greenhouse-Geisser	27.7765	7.56787	3.67031	2.32411	0.0226643	0.0702696																			early follicular	1	2	2,935*	0.268372	7.29377e-20	2.40392	3.46637											early follicular	1	1	2	6,204*	0.639755
Error(block)	Sphericity Assumed	367.507	246	1.49393																								3	3,528*	0.270896	6.73765e-25	2.99131	4.06376													2	1	-6,204*	0.639755
	Greenhouse-Geisser	367.507	232.712	1.57924																							2	1	-2,935*	0.268372	7.29377e-20	-3.46637	-2.40392												2	1	2	1,283*	0.547309
cstype * block	Sphericity Assumed	762.037	2	381.018	213.623	1.65806e-54	0.634606																					3	,592*	0.222379	0.00875931	0.152206	1.03258													2	1	-1,283*	0.547309
	Greenhouse-Geisser	762.037	1.5572	489.362	213.623	4.52222e-43	0.634606																				3	1	-3,528*	0.270896	6.73765e-25	-4.06376	-2.99131												3	1	2	0.387681	0.434859
cstype * block * g3.n	Sphericity Assumed	38.4948	8	4.81186	2.69783	0.00731517	0.080658																					2	-,592*	0.222379	0.00875931	-1.03258	-0.152206													2	1	-0.387681	0.434859
	Greenhouse-Geisser	38.4948	6.22882	6.18012	2.69783	0.0142633	0.080658																			late follicular	1	2	2,939*	0.234985	1.16638e-23	2.47347	3.40375											late follicular	1	1	2	4,752*	0.560166
Error(cstype*block)	Sphericity Assumed	438.765	246	1.7836																								3	3,179*	0.237195	8.24157e-26	2.70993	3.64896													2	1	-4,752*	0.560166
	Greenhouse-Geisser	438.765	191.536	2.29077																							2	1	-2,939*	0.234985	1.16638e-23	-3.40375	-2.47347												2	1	2	1,371*	0.479221
																												3	0.240833	0.194714	0.218496	-0.144591	0.626258													2	1	-1,371*	0.479221
																											3	1	-3,179*	0.237195	8.24157e-26	-3.64896	-2.70993												3	1	2	0.71	0.38076
	Fear acquisition: Whole sample with follicular group (early follicular women and late follicular women) as a between-subjects factor															si
Mauchly's Test of Sphericity
					Epsilonb
Within Subjects Effect	Mauchly's W	Approx. Chi-Square	df	Sig.	Greenhouse-Geisser
cstype	1	0	0		1
block	0.902056	5.15391	2	0.076005	0.910794
cstype * block	0.913278	4.53575	2	0.103532	0.920198
Tests of Within-Subjects Effects										Pairwise Comparisons								Pairwise Comparisons									Pairwise Comparisons
Source		Type III Sum of Squares	df	Mean Square	F	Sig.	Partial Eta Squared								95% Confidence Interval for Differenceb									95% Confidence Interval for Differenceb									95% Confidence Interval for Differenceb
cstype	Sphericity Assumed	3443.63	1	3443.63	332.182	0	0.867			(I) cstype	(j) cstype	Mean Difference (I-J)	Std. Error	Sig.b	Lower Bound	Upper Bound		EFLF	(I) block	(j) block	Mean Difference (I-J)	Std. Error	Sig.b	Lower Bound	Upper Bound		block	(l) cstype	(j) cstype	Mean Difference (I-J)	Std. Error	Sig.b	Lower Bound	Upper Bound
	Greenhouse-Geisser	3443.63	1	3443.63	332.182	0	0.867			1	2	6,640*	0.364299	5.52087e-24	5.9083	7.37103		Early follicular	1	2	0.502174	0.263696	0.0625102	-0.0272173	1.03157		1	1	2	4,845*	0.352985	9.38647e-19	4.13603	5.55332
cstype * EFLF	Sphericity Assumed	5.50235	1	5.50235	0.53077	0.469615	0.0103001			2	1	-6,640*	0.364299	5.52087e-24	-7.37103	-5.9083				3	,474*	0.200669	0.0220499	0.0710528	0.876773			2	1	-4,845*	0.352985	9.38647e-19	-5.55332	-4.13603
	Greenhouse-Geisser	5.50235	1	5.50235	0.53077	0.469615	0.0103001												2	1	-0.502174	0.263696	0.0625102	-1.03157	0.0272173		2	1	2	7,042*	0.480208	6.27834e-20	6.07758	8.0057
Error(cstype)	Sphericity Assumed	528.702	51	10.367																3	-0.0282609	0.255573	0.912385	-0.541345	0.484823			2	1	-7,042*	0.480208	6.27834e-20	-8.0057	-6.07758
	Greenhouse-Geisser	528.702	51	10.367															3	1	-,474*	0.200669	0.0220499	-0.876773	-0.0710528		3	1	2	8,033*	0.414295	3.48034e-25	7.20095	8.86441
block	Sphericity Assumed	1.32714	2	0.663572	0.494246	0.611484	0.00959808													2	0.0282609	0.255573	0.912385	-0.484823	0.541345			2	1	-8,033*	0.414295	3.48034e-25	-8.86441	-7.20095
	Greenhouse-Geisser	1.32714	1.82159	0.728564	0.494246	0.594211	0.00959808											Late follicular	1	2	-0.234722	0.230891	0.314145	-0.698255	0.22881
block * EFLF	Sphericity Assumed	8.5763	2	4.28815	3.19393	0.0451436	0.0589352													3	-0.189167	0.175705	0.286719	-0.541909	0.163576
	Greenhouse-Geisser	8.5763	1.82159	4.70815	3.19393	0.0500845	0.0589352												2	1	0.234722	0.230891	0.314145	-0.22881	0.698255
Error(block)	Sphericity Assumed	136.945	102	1.34259																3	0.0455556	0.223778	0.839496	-0.403698	0.494809
	Greenhouse-Geisser	136.945	92.9009	1.47409															3	1	0.189167	0.175705	0.286719	-0.163576	0.541909
cstype * block	Sphericity Assumed	138.627	2	69.313	41.369	0	0.448													2	-0.0455556	0.223778	0.839496	-0.494809	0.403698
	Greenhouse-Geisser	138.627	1.84	75.324	41.369	0	0.448
cstype * block * EFLF	Sphericity Assumed	2.071	2	1.036	0.618	0.541	0.012
	Greenhouse-Geisser	2.071	1.84	1.126	0.618	0.528	0.012
Error(cstype*block)	Sphericity Assumed	170.9	102	1.67549
	Greenhouse-Geisser	170.9	93.8602	1.82079
	Fear extinction: Whole sample with follicular group (early follicular women and late follicular women) as a between-subjects factor															si
Mauchly's Test of Sphericity
					Epsilonb
Within Subjects Effect	Mauchly's W	Approx. Chi-Square	df	Sig.	Greenhouse-Geisser
cstype	1	0	0		1
block	0.694976	18.1939	2	0.000112006	0.766269
cstype * block	0.664893	20.4065	2	3.70499e-05	0.749003
Tests of Within-Subjects Effects
Source		Type III Sum of Squares	df	Mean Square	F	Sig.	Partial Eta Squared			Pairwise Comparisons								Pairwise Comparisons								Pairwise Comparisons									Pairwise Comparisons
cstype	Sphericity Assumed	469.301	1	469.301	71.009	0	0.582
	Greenhouse-Geisser	469.301	1	469.301	71.009	0	0.582								95% Confidence Interval for Differenceb								95% Confidence Interval for Differenceb									95% Confidence Interval for Differenceb										95% Confidence Interval for Differenceb
cstype * EFLF	Sphericity Assumed	2.352	1	2.352	0.356	0.553	0.007			(I) cstype	(j) cstype	Mean Difference (I-J)	Std. Error	Sig.b	Lower Bound	Upper Bound		(I) block	(j) block	Mean Difference (I-J)	Std. Error	Sig.b	Lower Bound	Upper Bound		block	(l) cstype	(j) cstype	Mean Difference (I-J)	Std. Error	Sig.b	Lower Bound	Upper Bound		EFLF	block	(l) cstype	(j)cstype	Mean Difference (I-J)	Std. Error	Sig.b	Lower Bound	Upper Bound
	Greenhouse-Geisser	2.352	1	2.352	0.356	0.553	0.007			1	2	2,451*	0.290876	3.14731e-11	1.86716	3.03507		1	2	2,937*	0.180854	8.49887e-22	2.5738	3.29996		1	1	2	5,478*	0.444745	6.66891e-17	4.58506	6.37079		Early follicular	1	1	2	6,204*	0.669212	1.60137e-12	4.86012	7.54712
Error(cstype)	Sphericity Assumed	337.063	51	6.609						2	1	-2,451*	0.290876	3.14731e-11	-3.03507	-1.86716			3	3,353*	0.181478	2.99306e-24	2.98916	3.71782			2	1	-5,478*	0.444745	6.66891e-17	-6.37079	-4.58506				2	1	-6,204*	0.669212	1.60137e-12	-7.54712	-4.86012
	Greenhouse-Geisser	337.063	51	6.609														2	1	-2,937*	0.180854	8.49887e-22	-3.29996	-2.5738		2	1	2	1,327*	0.338474	0.000265498	0.647068	2.0061			2	1	2	1,283*	0.509304	0.0149704	0.260137	2.30508
block	Sphericity Assumed	695.892	2	347.946	259.79	0	0.836												3	,417*	0.107309	0.000298574	0.20118	0.632045			2	1	-1,327*	0.338474	0.000265498	-2.0061	-0.647068				2	1	-1,283*	0.509304	0.0149704	-2.30508	-0.260137
	Greenhouse-Geisser	695.892	1.533	454.078	259.79	0	0.836											3	1	-3,353*	0.181478	2.99306e-24	-3.71782	-2.98916		3	1	2	0.548841	0.285959	0.0605501	-0.0252459	1.12293			3	1	2	0.387681	0.430285	0.371831	-0.476152	1.25151
block * EFLF	Sphericity Assumed	2.12444	2	1.06222	0.793095	0.455212	0.0153128												2	-,417*	0.107309	0.000298574	-0.632045	-0.20118			2	1	-0.548841	0.285959	0.0605501	-1.12293	0.0252459				2	1	-0.387681	0.430285	0.371831	-1.25151	0.476152
	Greenhouse-Geisser	2.12444	1.53254	1.38623	0.793095	0.425714	0.0153128																												Late follicular	1	1	2	4,752*	0.585959	9.77612e-11	3.57586	5.92858
Error(block)	Sphericity Assumed	136.612	102	1.33934																																	2	1	-4,752*	0.585959	9.77612e-11	-5.92858	-3.57586
	Greenhouse-Geisser	136.612	78.1595	1.74787																																2	1	2	1,371*	0.445944	0.00339403	0.475285	2.26583
cstype * block	Sphericity Assumed	365.694	2	182.847	100.1	0	0.662																														2	1	-1,371*	0.445944	0.00339403	-2.26583	-0.475285
	Greenhouse-Geisser	365.694	1.498	244.121	100.1	0	0.662																													3	1	2	0.71	0.376756	0.065201	-0.0463683	1.46637
cstype * block * EFLF	Sphericity Assumed	12.087	2	6.044	3.309	0.041	0.061																														2	1	-0.71	0.376756	0.065201	-1.46637	0.0463683
	Greenhouse-Geisser	12.087	1.498	8.069	3.309	0.055	0.061
Error(cstype*block)	Sphericity Assumed	186.319	102	1.82665
	Greenhouse-Geisser	186.319	76.3983	2.43878
	Fear acquisition: Whole sample with OCA-LF group (oral contraceptives women and late follicular women) as a between-subjects factor															si
Mauchly's Test of Sphericity
Within Subjects Effect	Mauchly's W	Approx. Chi-Square	df	Sig.	Epsilonb
					Greenhouse-Geisser
cstype	1	0	0		1
block	0.988422	0.593902	2	0.74308	0.988555
cstype * block	0.916507	4.44644	2	0.10826	0.922941
Tests of Within-Subjects Effects										Pairwise Comparisons										Pairwise Comparisons
Source		Type III Sum of Squares	df	Mean Square	F	Sig.	Partial Eta Squared					Mean Difference (I-J)	Std. Error	Sig.b	95% Confidence Interval for Differenceb								Mean Difference (I-J)	Std. Error	Sig.b	95% Confidence Interval for Differenceb
cstype	Sphericity Assumed	3743.89	1	3743.89	397.662	5.11136e-26	0.884358			(I) cstype	(j) cstype				Lower Bound	Upper Bound				block	(l) cstype	(j) cstype				Lower Bound	Upper Bound
	Greenhouse-Geisser	3743.89	1	3743.89	397.662	5.11136e-26	0.884358			1	2	6,841*	0.343051	5.11136e-26	6.15257	7.52933				1	1	2	5,111*	0.349998	4.89911e-20	4.40823	5.81288
cstype * OCALF	Sphericity Assumed	17.424	1	17.424	1.85071	0.179569	0.0343674			2	1	-6,841*	0.343051	5.11136e-26	-7.52933	-6.15257					2	1	-5,111*	0.349998	4.89911e-20	-5.81288	-4.40823
	Greenhouse-Geisser	17.424	1	17.424	1.85071	0.179569	0.0343674													2	1	2	7,282*	0.450568	6.38932e-22	6.3774	8.18566
Error(cstype)	Sphericity Assumed	489.567	52	9.41475																	2	1	-7,282*	0.450568	6.38932e-22	-8.18566	-6.3774
	Greenhouse-Geisser	489.567	52	9.41475																3	1	2	8,131*	0.375209	1.06988e-27	7.37785	8.88367
block	Sphericity Assumed	1.42817	2	0.714084	0.592861	0.554601	0.0112726														2	1	-8,131*	0.375209	1.06988e-27	-8.88367	-7.37785
	Greenhouse-Geisser	1.42817	1.97711	0.722352	0.592861	0.552747	0.0112726
block * OCALF	Sphericity Assumed	1.13459	2	0.567293	0.470988	0.62571	0.00897617
	Greenhouse-Geisser	1.13459	1.97711	0.57386	0.470988	0.623518	0.00897617
Error(block)	Sphericity Assumed	125.265	104	1.20447
	Greenhouse-Geisser	125.265	102.81	1.21842
cstype * block	Sphericity Assumed	129.386	2	64.6932	42.8476	2.67183e-14	0.451752
	Greenhouse-Geisser	129.386	1.84588	70.0947	42.8476	2.22399e-13	0.451752
cstype * block * OCALF	Sphericity Assumed	3.48723	2	1.74361	1.15483	0.319119	0.0217257
	Greenhouse-Geisser	3.48723	1.84588	1.88919	1.15483	0.316396	0.0217257
Error(cstype*block)	Sphericity Assumed	157.024	104	1.50985
	Greenhouse-Geisser	157.024	95.9859	1.63591
	Fear extinction: Whole sample with OCA-LF group (oral contraceptives women and late follicular women) as a between-subjects factor															si
Mauchly's Test of Sphericity
					Epsilonb
Within Subjects Effect	Mauchly's W	Approx. Chi-Square	df	Sig.	Greenhouse-Geisser
cstype	1	0	0		1
block	0.620426	24.3448	2	5.17116e-06	0.724861
cstype * block	0.545241	30.9329	2	1.9187e-07	0.687399
Tests of Within-Subjects Effects
Source		Type III Sum of Squares	df	Mean Square	F	Sig.	Partial Eta Squared			Pairwise Comparisons								Pairwise Comparisons								Pairwise Comparisons
cstype	Sphericity Assumed	447.572	1	447.572	91.109	5.06027e-13	0.636641
	Greenhouse-Geisser	447.572	1	447.572	91.109	5.06027e-13	0.636641								95% Confidence Interval for Differenceb								95% Confidence Interval for Differenceb						Mean Difference (I-J)	Std. Error	Sig.b	95% Confidence Interval for Differenceb
cstype * OCALF	Sphericity Assumed	0.61542	1	0.61542	0.125277	0.724812	0.00240338			(I) cstype	(j) cstype	Mean Difference (I-J)	Std. Error	Sig.b	Lower Bound	Upper Bound		(I) block	(j) block	Mean Difference (I-J)	Std. Error	Sig.b	Lower Bound	Upper Bound		block	(l) cstype	(j) cstype				Lower Bound	Upper Bound
	Greenhouse-Geisser	0.61542	1	0.61542	0.125277	0.724812	0.00240338			1	2	2,365*	0.247803	5.06027e-13	1.86805	2.86255		1	2	2,935*	0.162095	4.16082e-24	2.60966	3.2602		1	1	2	5,251*	0.369874	1.58869e-19	4.50856	5.99297
Error(cstype)	Sphericity Assumed	255.449	52	4.91249						2	1	-2,365*	0.247803	5.06027e-13	-2.86255	-1.86805			3	3,353*	0.180548	1.33135e-24	2.99027	3.71487			2	1	-5,251*	0.369874	1.58869e-19	-5.99297	-4.50856
	Greenhouse-Geisser	255.449	52	4.91249														2	1	-2,935*	0.162095	4.16082e-24	-3.2602	-2.60966		2	1	2	1,281*	0.290557	5.25174e-05	0.697719	1.86381
block	Sphericity Assumed	712.105	2	356.053	294.235	1.53075e-43	0.849813												3	,418*	0.0958935	6.26574e-05	0.225214	0.610063			2	1	-1,281*	0.290557	5.25174e-05	-1.86381	-0.697719
	Greenhouse-Geisser	712.105	1.44972	491.201	294.235	2.8091e-32	0.849813											3	1	-3,353*	0.180548	1.33135e-24	-3.71487	-2.99027		3	1	2	,564*	0.276047	0.0459829	0.010447	1.1183
block * OCALF	Sphericity Assumed	2.17764	2	1.08882	0.899777	0.409802	0.0170091												2	-,418*	0.0958935	6.26574e-05	-0.610063	-0.225214			2	1	-,564*	0.276047	0.0459829	-1.1183	-0.010447
	Greenhouse-Geisser	2.17764	1.44972	1.50211	0.899777	0.381762	0.0170091
Error(block)	Sphericity Assumed	125.85	104	1.2101
	Greenhouse-Geisser	125.85	75.3856	1.66942
cstype * block	Sphericity Assumed	339.879	2	169.939	112.579	9.56623e-27	0.684042
	Greenhouse-Geisser	339.879	1.3748	247.221	112.579	3.60868e-19	0.684042
cstype * block * OCALF	Sphericity Assumed	6.79293	2	3.39646	2.25004	0.110503	0.0414753
	Greenhouse-Geisser	6.79293	1.3748	4.94104	2.25004	0.129169	0.0414753
Error(cstype*block)	Sphericity Assumed	156.99	104	1.50952
	Greenhouse-Geisser	156.99	71.4895	2.19598
	Fear acquisition: Whole sample with Estradiol (high estradiol and low estradiol) as a between-subjects factor
Mauchly's Test of Sphericity
Within Subjects Effect	Mauchly's W	Approx. Chi-Square	df	Sig.	Epsilonb
					Greenhouse-Geisser
cstype	1	0	0		1
block	0.930628	8.19605	2	0.0166054	0.935129
cstype * block	0.953033	5.48405	2	0.0644397	0.95514
Tests of Within-Subjects Effects
Source		Type III Sum of Squares	df	Mean Square	F	Sig.	Partial Eta Squared			Pairwise Comparisons								Pairwise Comparisons									Pairwise Comparisons
cstype	Sphericity Assumed	8019.76	1	8019.76	788.665	2.62642e-53	0.87274
	Greenhouse-Geisser	8019.76	1	8019.76	788.665	2.62642e-53	0.87274								95% Confidence Interval for Differenceb									95% Confidence Interval for Differenceb						Mean Difference (I-J)	Std. Error	Sig.b	95% Confidence Interval for Differenceb
cstype * estradiol_split	Sphericity Assumed	44.5172	1	44.5172	4.37783	0.0386094	0.036672			(I) cstype	(j) cstype	Mean Difference (I-J)	Std. Error	Sig.b	Lower Bound	Upper Bound		block	(l) cstype	(j) cstype	Mean Difference (I-J)	Std. Error	Sig.b	Lower Bound	Upper Bound		estradiol_split	(l) cstype	(j)cstype				Lower Bound	Upper Bound
	Greenhouse-Geisser	44.5172	1	44.5172	4.37783	0.0386094	0.036672			1	2	6,760*	0.24072	2.62642e-53	6.28336	7.237		1	1	2	5,091*	0.231884	6.08967e-43	4.632	5.55063		1,00	1	2	7,264*	0.338971	5.78112e-42	6.5924	7.93528
Error(cstype)	Sphericity Assumed	1169.41	115	10.169						2	1	-6,760*	0.24072	2.62642e-53	-7.237	-6.28336			2	1	-5,091*	0.231884	6.08967e-43	-5.55063	-4.632			2	1	-7,264*	0.338971	5.78112e-42	-7.93528	-6.5924
	Greenhouse-Geisser	1169.41	115	10.169														2	1	2	7,319*	0.28284	8.89701e-50	6.75922	7.87972		2,00	1	2	6,257*	0.341881	7.40368e-36	5.57931	6.93371
block	Sphericity Assumed	0.447255	2	0.223627	0.198091	0.820435	0.00171957												2	1	-7,319*	0.28284	8.89701e-50	-7.87972	-6.75922			2	1	-6,257*	0.341881	7.40368e-36	-6.93371	-5.57931
	Greenhouse-Geisser	0.447255	1.87026	0.239141	0.198091	0.805964	0.00171957											3	1	2	7,870*	0.284241	1.09258e-52	7.30672	8.43278
block * estradiol_split	Sphericity Assumed	3.05314	2	1.52657	1.35225	0.260705	0.0116221												2	1	-7,870*	0.284241	1.09258e-52	-8.43278	-7.30672
	Greenhouse-Geisser	3.05314	1.87026	1.63247	1.35225	0.260447	0.0116221
Error(block)	Sphericity Assumed	259.649	230	1.12891
	Greenhouse-Geisser	259.649	215.08	1.20722
cstype * block	Sphericity Assumed	253.232	2	126.616	106.303	2.02597e-33	0.480351
	Greenhouse-Geisser	253.232	1.91028	132.563	106.303	4.82771e-32	0.480351
cstype * block * estradiol_split	Sphericity Assumed	4.0568	2	2.0284	1.70299	0.184426	0.0145925
	Greenhouse-Geisser	4.0568	1.91028	2.12367	1.70299	0.185935	0.0145925
Error(cstype*block)	Sphericity Assumed	273.949	230	1.19108
	Greenhouse-Geisser	273.949	219.682	1.24702
	Fear extinction: Whole sample with Estradiol (high estradiol and low estradiol) as a between-subjects factor
Mauchly's Test of Sphericity
Within Subjects Effect	Mauchly's W	Approx. Chi-Square	df	Sig.	Epsilonb
					Greenhouse-Geisser
cstype	1	0	0		1
block	0.965151	4.04368	2	0.132411	0.966324
cstype * block	0.726925	36.3582	2	1.27324e-08	0.7855
Tests of Within-Subjects Effects
Source		Type III Sum of Squares	df	Mean Square	F	Sig.	Partial Eta Squared			Pairwise Comparisons								Pairwise Comparisons								Pairwise Comparisons									Pairwise Comparisons
cstype	Sphericity Assumed	1145.56	1	1145.56	166.244	4.46774e-24	0.591103
	Greenhouse-Geisser	1145.56	1	1145.56	166.244	4.46774e-24	0.591103								95% Confidence Interval for Differenceb								95% Confidence Interval for Differenceb									95% Confidence Interval for Differenceb										95% Confidence Interval for Differenceb
cstype * estradiol_split	Sphericity Assumed	10.5925	1	10.5925	1.53719	0.217561	0.0131905			(I) cstype	(j) cstype	Mean Difference (I-J)	Std. Error	Sig.b	Lower Bound	Upper Bound		(I) block	(j) block	Mean Difference (I-J)	Std. Error	Sig.b	Lower Bound	Upper Bound		block	(l) cstype	(j) cstype	Mean Difference (I-J)	Std. Error	Sig.b	Lower Bound	Upper Bound		Estradiol_split	block	(l) cstype	(j)cstype	Mean Difference (I-J)	Std. Error	Sig.b	Lower Bound	Upper Bound
	Greenhouse-Geisser	10.5925	1	10.5925	1.53719	0.217561	0.0131905			1	2	2,555*	0.198159	4.46774e-24	2.16246	2.94749		1	2	2,935*	0.162095	4.16082e-24	2.60966	3.2602		1	1	2	5,232*	0.28576	7.10096e-36	4.66599	5.79806		low estradiol	1	1	2	5,851*	0.402395	8.09649e-28	5.05435	6.64848
Error(cstype)	Sphericity Assumed	792.446	115	6.89083						2	1	-2,555*	0.198159	4.46774e-24	-2.94749	-2.16246			3	3,353*	0.180548	1.33135e-24	2.99027	3.71487			2	1	-5,232*	0.28576	7.10096e-36	-5.79806	-4.66599				2	1	-5,851*	0.402395	8.09649e-28	-6.64848	-5.05435
	Greenhouse-Geisser	792.446	115	6.89083														2	1	-2,935*	0.162095	4.16082e-24	-3.2602	-2.60966		2	1	2	1,769*	0.247124	8.16529e-11	1.27992	2.25893			2	1	2	1,713*	0.347989	2.88014e-06	1.02369	2.40229
block	Sphericity Assumed	1412.15	2	706.073	443.948	1.07789e-79	0.794256												3	,418*	0.0958935	6.26574e-05	0.225214	0.610063			2	1	-1,769*	0.247124	8.16529e-11	-2.25893	-1.27992				2	1	-1,713*	0.347989	2.88014e-06	-2.40229	-1.02369
	Greenhouse-Geisser	1412.15	1.93265	730.679	443.948	4.14359e-77	0.794256											3	1	-3,353*	0.180548	1.33135e-24	-3.71487	-2.99027		3	1	2	,663*	0.197722	0.00107372	0.271821	1.05512			3	1	2	,838*	0.278423	0.00322838	0.286068	1.38907
block * estradiol_split	Sphericity Assumed	7.16083	2	3.58042	2.25121	0.107587	0.0191999												2	-,418*	0.0958935	6.26574e-05	-0.610063	-0.225214			2	1	-,663*	0.197722	0.00107372	-1.05512	-0.271821				2	1	-,838*	0.278423	0.00322838	-1.38907	-0.286068
	Greenhouse-Geisser	7.16083	1.93265	3.70519	2.25121	0.109511	0.0191999																												high estradiol	1	1	2	4,613*	0.405849	1.59664e-20	3.80873	5.41655
Error(block)	Sphericity Assumed	365.802	230	1.59044																																	2	1	-4,613*	0.405849	1.59664e-20	-5.41655	-3.80873
	Greenhouse-Geisser	365.802	222.255	1.64587																																2	1	2	1,826*	0.350976	8.68071e-07	1.13065	2.52108
cstype * block	Sphericity Assumed	664.599	2	332.299	177.462	2.41169e-47	0.606786																														2	1	-1,826*	0.350976	8.68071e-07	-2.52108	-1.13065
	Greenhouse-Geisser	664.599	1.571	423.042	177.462	8.62094e-38	0.606786																													3	1	2	0.489368	0.280813	0.0840622	-0.0668687	1.0456
cstype * block * estradiol_split	Sphericity Assumed	13.808	2	6.90399	3.68702	0.0265388	0.0310651																														2	1	-0.489368	0.280813	0.0840622	-1.0456	0.0668687
	Greenhouse-Geisser	13.808	1.571	8.7893	3.68702	0.0370463	0.0310651
Error(cstype*block)	Sphericity Assumed	430.678	230	1.87251
	Greenhouse-Geisser	430.678	180.665	2.38385
	Fear acquisition: Whole sample with Progesterone (high progesterone and low progesterone) as a between-subjects factor
Mauchly's Test of Sphericity
Within Subjects Effect	Mauchly's W	Approx. Chi-Square	df	Sig.	Epsilonb
					Greenhouse-Geisser
cstype	1	0	0		1
block	0.945117	7.0558	2	0.0293665	0.947973
cstype * block	0.9428	7.3626	2	0.0251901	0.945895
Tests of Within-Subjects Effects
Source		Type III Sum of Squares	df	Mean Square	F	Sig.	Partial Eta Squared			Pairwise Comparisons								Pairwise Comparisons
cstype	Sphericity Assumed	8757.1	1	8757.1	854.982	5.35738e-58	0.871557
	Greenhouse-Geisser	8757.1	1	8757.1	854.982	5.35738e-58	0.871557								95% Confidence Interval for Differenceb									95% Confidence Interval for Differenceb
cstype * progesterone_split	Sphericity Assumed	37.0218	1	37.0218	3.61454	0.0595601	0.0278869			(I) cstype	(j) cstype	Mean Difference (I-J)	Std. Error	Sig.b	Lower Bound	Upper Bound		block	(l) cstype	(j) cstype	Mean Difference (I-J)	Std. Error	Sig.b	Lower Bound	Upper Bound
	Greenhouse-Geisser	37.0218	1	37.0218	3.61454	0.0595601	0.0278869			1	2	6,754*	0.230996	5.35738e-58	6.2972	7.21147		1	1	2	5,053*	0.223041	2.89594e-46	4.61183	5.49461
Error(cstype)	Sphericity Assumed	1290.55	126	10.2424						2	1	-6,754*	0.230996	5.35738e-58	-7.21147	-6.2972			2	1	-5,053*	0.223041	2.89594e-46	-5.49461	-4.61183
	Greenhouse-Geisser	1290.55	126	10.2424														2	1	2	7,302*	0.277978	5.95077e-53	6.75161	7.85183
block	Sphericity Assumed	0.84472	2	0.42236	0.369335	0.691567	0.00292267												2	1	-7,302*	0.277978	5.95077e-53	-7.85183	-6.75161
	Greenhouse-Geisser	0.84472	1.89595	0.44554	0.369335	0.680275	0.00292267											3	1	2	7,908*	0.269747	4.01961e-58	7.37424	8.44189
block * progesterone_split	Sphericity Assumed	0.751367	2	0.375683	0.328519	0.720297	0.00260051												2	1	-7,908*	0.269747	4.01961e-58	-8.44189	-7.37424
	Greenhouse-Geisser	0.751367	1.89595	0.396302	0.328519	0.708717	0.00260051
Error(block)	Sphericity Assumed	288.179	252	1.14357
	Greenhouse-Geisser	288.179	238.889	1.20633
cstype * block	Sphericity Assumed	289.498	2	144.749	113.953	5.63439e-36	0.474897
	Greenhouse-Geisser	289.498	1.89179	153.029	113.953	3.53362e-34	0.474897
cstype * block * progesterone_split	Sphericity Assumed	1.79096	2	0.895481	0.704962	0.495099	0.00556381
	Greenhouse-Geisser	1.79096	1.89179	0.946702	0.704962	0.487675	0.00556381
Error(cstype*block)	Sphericity Assumed	320.104	252	1.27
	Greenhouse-Geisser	320.104	238.366	1.343
	Fear extinction: Whole sample with Progesterone (high progesterone and low progesterone) as a between-subjects factor
Mauchly's Test of Sphericity
Within Subjects Effect	Mauchly's W	Approx. Chi-Square	df	Sig.	Epsilonb
					Greenhouse-Geisser
cstype	1	0	0		1
block	0.959199	5.20709	2	0.0740106	0.960798
cstype * block	0.705399	43.624	2	3.36642e-10	0.772439
Tests of Within-Subjects Effects
Source		Type III Sum of Squares	df	Mean Square	F	Sig.	Partial Eta Squared			Pairwise Comparisons								Pairwise Comparisons								Pairwise Comparisons								Pairwise Comparisons
cstype	Sphericity Assumed	1289.73	1	1289.73	190.675	5.53966e-27	0.602116
	Greenhouse-Geisser	1289.73	1	1289.73	190.675	5.53966e-27	0.602116								95% Confidence Interval for Differenceb								95% Confidence Interval for Differenceb									95% Confidence Interval for Differenceb									95% Confidence Interval for Differenceb
cstype * progesterone_split	Sphericity Assumed	0.119906	1	0.119906	0.017727	0.894293	0.000140671			(I) cstype	(j) cstype	Mean Difference (I-J)	Std. Error	Sig.b	Lower Bound	Upper Bound		(I) block	(j) block	Mean Difference (I-J)	Std. Error	Sig.b	Lower Bound	Upper Bound		block	(l) cstype	(j) cstype	Mean Difference (I-J)	Std. Error	Sig.b	Lower Bound	Upper Bound		Progesterone_split	(l) block	(j)block	Mean Difference (I-J)	Std. Error	Sig.b	Lower Bound	Upper Bound
	Greenhouse-Geisser	0.119906	1	0.119906	0.017727	0.894293	0.000140671			1	2	2,592*	0.187717	5.53966e-27	2.22061	2.96359		1	2	2,616*	0.114532	1.27137e-46	2.38932	2.84264		1	1	2	5,327*	0.270732	3.07321e-40	4.79136	5.86291		low progesterone	1	2	2,918*	0.160703	5.53939e-37	2.60018	3.23623
Error(cstype)	Sphericity Assumed	852.266	126	6.76401						2	1	-2,592*	0.187717	5.53966e-27	-2.96359	-2.22061			3	3,324*	0.114346	1.01564e-57	3.09778	3.55035			2	1	-5,327*	0.270732	3.07321e-40	-5.86291	-4.79136				3	3,480*	0.160441	2.31477e-44	3.16236	3.79738
	Greenhouse-Geisser	852.266	126	6.76401														2	1	-2,616*	0.114532	1.27137e-46	-2.84264	-2.38932		2	1	2	1,750*	0.23454	1.21282e-11	1.28633	2.21463			2	1	-2,918*	0.160703	5.53939e-37	-3.23623	-2.60018
block	Sphericity Assumed	1569.25	2	784.625	515.458	8.77958e-90	0.803573												3	,708*	0.0974291	3.38252e-11	0.515273	0.900891			2	1	-1,750*	0.23454	1.21282e-11	-2.21463	-1.28633				3	,562*	0.136705	7.11646e-05	0.291132	0.832202
	Greenhouse-Geisser	1569.25	1.9216	816.638	515.458	2.21925e-86	0.803573											3	1	-3,324*	0.114346	1.01564e-57	-3.55035	-3.09778		3	1	2	,699*	0.188414	0.000311483	0.325822	1.07155			3	1	-3,480*	0.160441	2.31477e-44	-3.79738	-3.16236
block * progesterone_split	Sphericity Assumed	11.6924	2	5.84618	3.84064	0.0227481	0.0295797												2	-,708*	0.0974291	3.38252e-11	-0.900891	-0.515273			2	1	-,699*	0.188414	0.000311483	-1.07155	-0.325822				2	-,562*	0.136705	7.11646e-05	-0.832202	-0.291132
	Greenhouse-Geisser	11.6924	1.9216	6.08471	3.84064	0.0242917	0.0295797																												high progesterone	1	2	2,314*	0.163234	7.3848e-28	1.99072	2.63679
Error(block)	Sphericity Assumed	383.592	252	1.522																																	3	3,168*	0.162968	9.66079e-40	2.84575	3.49076
	Greenhouse-Geisser	383.592	242.121	1.584																																2	1	-2,314*	0.163234	7.3848e-28	-2.63679	-1.99072
cstype * block	Sphericity Assumed	753.336	2	376.668	202.676	0	0.617																														3	,854*	0.138858	9.29918e-09	0.579702	1.12929
	Greenhouse-Geisser	753.336	1.545	487.635	202.676	0	0.617																													3	1	-3,168*	0.162968	9.66079e-40	-3.49076	-2.84575
cstype * block * progesterone_split	Sphericity Assumed	8.92481	2	4.4624	2.40111	0.0926876	0.0187001																														2	-,854*	0.138858	9.29918e-09	-1.12929	-0.579702
	Greenhouse-Geisser	8.92481	1.54488	5.77703	2.40111	0.106634	0.0187001
Error(cstype*block)	Sphericity Assumed	468.335	252	1.858
	Greenhouse-Geisser	468.335	194.655	2.406
	Fear acquisition: Whole sample with P/E2 Ratio (high ratio and low ratio) as a between-subjects factor
Mauchly's Test of Sphericity
Within Subjects Effect	Mauchly's W	Approx. Chi-Square	df	Sig.	Epsilonb
					Greenhouse-Geisser
cstype	1	0	0		1
block	0.93716	7.9829	2	0.018473	0.940875
cstype * block	0.942878	7.23471	2	0.0268536	0.945964
Tests of Within-Subjects Effects
Source		Type III Sum of Squares	df	Mean Square	F	Sig.	Partial Eta Squared			Pairwise Comparisons								Pairwise Comparisons
cstype	Sphericity Assumed	8731.09	1	8731.09	869.471	7.1014e-58	0.875185
	Greenhouse-Geisser	8731.09	1	8731.09	869.471	7.1014e-58	0.875185								95% Confidence Interval for Differenceb									95% Confidence Interval for Differenceb
cstype * ratio_split	Sphericity Assumed	14.7738	1	14.7738	1.47122	0.227459	0.0117256			(I) cstype	(j) cstype	Mean Difference (I-J)	Std. Error	Sig.b	Lower Bound	Upper Bound		block	(l) cstype	(j) cstype	Mean Difference (I-J)	Std. Error	Sig.b	Lower Bound	Upper Bound
	Greenhouse-Geisser	14.7738	1	14.7738	1.47122	0.227459	0.0117256			1	2	6,797*	0.230503	7.1014e-58	6.34055	7.25301		1	1	2	5,097*	0.221855	1.64332e-46	4.65784	5.53607
Error(cstype)	Sphericity Assumed	1245.19	124	10.0418						2	1	-6,797*	0.230503	7.1014e-58	-7.25301	-6.34055			2	1	-5,097*	0.221855	1.64332e-46	-5.53607	-4.65784
	Greenhouse-Geisser	1245.19	124	10.0418														2	1	2	7,344*	0.279213	1.45103e-52	6.79154	7.89682
block	Sphericity Assumed	1.17694	2	0.58847	0.535417	0.5861	0.00429931												2	1	-7,344*	0.279213	1.45103e-52	-7.89682	-6.79154
	Greenhouse-Geisser	1.17694	1.88175	0.62545	0.535417	0.575342	0.00429931											3	1	2	7,949*	0.270544	1.04416e-57	7.41372	8.48469
block * ratio_split	Sphericity Assumed	1.58853	2	0.794267	0.72266	0.486479	0.00579413												2	1	-7,949*	0.270544	1.04416e-57	-8.48469	-7.41372
	Greenhouse-Geisser	1.58853	1.88175	0.844179	0.72266	0.47862	0.00579413
Error(block)	Sphericity Assumed	272.574	248	1.09909
	Greenhouse-Geisser	272.574	233.337	1.16816
cstype * block	Sphericity Assumed	284.579	2	142.29	110.229	5.60735e-35	0.470604
	Greenhouse-Geisser	284.579	1.89193	150.417	110.229	3.09377e-33	0.470604
cstype * block * ratio_split	Sphericity Assumed	0.0604284	2	0.0302142	0.0234065	0.976868	0.000188726
	Greenhouse-Geisser	0.0604284	1.89193	0.0319401	0.0234065	0.9725	0.000188726
Error(cstype*block)	Sphericity Assumed	320.131	248	1.291
	Greenhouse-Geisser	320.131	234.599	1.365
	Fear extinction: Whole sample with P/E2 Ratio (high ratio and low ratio) as a between-subjects factor
Mauchly's Test of Sphericity
Within Subjects Effect	Mauchly's W	Approx. Chi-Square	df	Sig.	Epsilonb
					Greenhouse-Geisser
cstype	1	0	0	.	1
block	0.956	5.537	2	0.063	0.958
cstype * block	0.708	42.424	2	0	0.774
Tests of Within-Subjects Effects
Source		Type III Sum of Squares	df	Mean Square	F	Sig.	Partial Eta Squared			Pairwise Comparisons								Pairwise Comparisons								Pairwise Comparisons
cstype	Sphericity Assumed	1275.21	1	1275.21	185.929	1.98123e-26	0.599908
	Greenhouse-Geisser	1275.21	1	1275.21	185.929	1.98123e-26	0.599908								95% Confidence Interval for Differenceb								95% Confidence Interval for Differenceb									95% Confidence Interval for Differenceb
cstype * ratio_split	Sphericity Assumed	1.6019	1	1.6019	0.233561	0.629748	0.00188002			(I) cstype	(j) cstype	Mean Difference (I-J)	Std. Error	Sig.b	Lower Bound	Upper Bound		(I) block	(j) block	Mean Difference (I-J)	Std. Error	Sig.b	Lower Bound	Upper Bound		block	(l) cstype	(j) cstype	Mean Difference (I-J)	Std. Error	Sig.b	Lower Bound	Upper Bound
	Greenhouse-Geisser	1.6019	1	1.6019	0.233561	0.629748	0.00188002			1	2	2,598*	0.190497	1.98123e-26	2.22048	2.97458		1	2	2,624*	0.117392	2.53243e-45	2.39192	2.85662		1	1	2	5,338*	0.275626	2.65177e-39	4.79216	5.88324
Error(cstype)	Sphericity Assumed	850.468	124	6.859						2	1	-2,598*	0.190497	1.98123e-26	-2.97458	-2.22048			3	3,326*	0.116405	2.16923e-56	3.09526	3.55606			2	1	-5,338*	0.275626	2.65177e-39	-5.88324	-4.79216
	Greenhouse-Geisser	850.468	124	6.859														2	1	-2,624*	0.117392	2.53243e-45	-2.85662	-2.39192		2	1	2	1,760*	0.238568	2.02304e-11	1.28786	2.23225
block	Sphericity Assumed	1548.86	2	774.429	496.882	1.78291e-87	0.800284												3	,701*	0.0988836	8.82975e-11	0.505671	0.897107			2	1	-1,760*	0.238568	2.02304e-11	-2.23225	-1.28786
	Greenhouse-Geisser	1548.86	1.91568	808.515	496.882	6.51093e-84	0.800284											3	1	-3,326*	0.116405	2.16923e-56	-3.55606	-3.09526		3	1	2	,695*	0.190392	0.000385612	0.318001	1.07168
block * ratio_split	Sphericity Assumed	6.11672	2	3.05836	1.96228	0.142713	0.0155783												2	-,701*	0.0988836	8.82975e-11	-0.897107	-0.505671			2	1	-,695*	0.190392	0.000385612	-1.07168	-0.318001
	Greenhouse-Geisser	6.11672	1.91568	3.19297	1.96228	0.144772	0.0155783
Error(block)	Sphericity Assumed	386.527	248	1.559
	Greenhouse-Geisser	386.527	237.545	1.627
cstype * block	Sphericity Assumed	745.297	2	372.649	196.295	7.87277e-52	0.612856
	Greenhouse-Geisser	745.297	1.54833	481.357	196.295	9.1075e-41	0.612856
cstype * block * ratio_split	Sphericity Assumed	1.20185	2	0.600927	0.316542	0.728959	0.00254625
	Greenhouse-Geisser	1.20185	1.54833	0.776228	0.316542	0.672549	0.00254625
Error(cstype*block)	Sphericity Assumed	470.807	248	1.89841
	Greenhouse-Geisser	470.807	191.992	2.45222
	Fear acquisition: Whole sample with Testosterone (high testosterone and low testosterone) as a between-subjects factor
Mauchly's Test of Sphericity
Within Subjects Effect	Mauchly's W	Approx. Chi-Square	df	Sig.	Epsilonb
					Greenhouse-Geisser
cstype	1	0	0		1
block	0.944262	7.16892	2	0.0277516	0.947205
cstype * block	0.946105	6.92521	2	0.0313479	0.948861
Tests of Within-Subjects Effects
Source		Type III Sum of Squares	df	Mean Square	F	Sig.	Partial Eta Squared			Pairwise Comparisons								Pairwise Comparisons
cstype	Sphericity Assumed	8777.05	1	8777.05	834.152	0	0.869
	Greenhouse-Geisser	8777.05	1	8777.05	834.152	0	0.869								95% Confidence Interval for Differenceb									95% Confidence Interval for Differenceb
cstype * testosterone_split	Sphericity Assumed	1.783	1	1.783	0.169	0.681	0.001			(I) cstype	(j) cstype	Mean Difference (I-J)	Std. Error	Sig.b	Lower Bound	Upper Bound		block	(l) cstype	(j) cstype	Mean Difference (I-J)	Std. Error	Sig.b	Lower Bound	Upper Bound
	Greenhouse-Geisser	1.783	1	1.783	0.169	0.681	0.001			1	2	6,761*	0.2341	2.07422e-57	6.29792	7.22447		1	1	2	5,061*	0.226619	1.24996e-45	4.61207	5.50902
Error(cstype)	Sphericity Assumed	1325.79	126	10.522						2	1	-6,761*	0.2341	2.07422e-57	-7.22447	-6.29792			2	1	-5,061*	0.226619	1.24996e-45	-5.50902	-4.61207
	Greenhouse-Geisser	1325.79	126	10.522														2	1	2	7,310*	0.281995	2.42492e-52	6.7521	7.86822
block	Sphericity Assumed	0.850335	2	0.425167	0.371369	0.690166	0.00293871												2	1	-7,310*	0.281995	2.42492e-52	-7.86822	-6.7521
	Greenhouse-Geisser	0.850335	1.89441	0.448865	0.371369	0.678719	0.00293871											3	1	2	7,913*	0.270994	6.24099e-58	7.3766	8.44918
block * testosterone_split	Sphericity Assumed	0.424694	2	0.212347	0.185478	0.830821	0.00146988												2	1	-7,913*	0.270994	6.24099e-58	-8.44918	-7.3766
	Greenhouse-Geisser	0.424694	1.89441	0.224183	0.185478	0.819282	0.00146988
Error(block)	Sphericity Assumed	288.506	252	1.14486
	Greenhouse-Geisser	288.506	238.696	1.20868
cstype * block	Sphericity Assumed	289.278	2	144.639	113.262	8.10226e-36	0.473381
	Greenhouse-Geisser	289.278	1.89772	152.434	113.262	3.9759e-34	0.473381
cstype * block * testosterone_split	Sphericity Assumed	0.0837131	2	0.0418566	0.0327765	0.967759	0.000260063
	Greenhouse-Geisser	0.0837131	1.89772	0.0441124	0.0327765	0.962661	0.000260063
Error(cstype*block)	Sphericity Assumed	321.811	252	1.277
	Greenhouse-Geisser	321.811	239.113	1.346
	Fear extinction: Whole sample with Testosterone (high testosterone and low testosterone) as a between-subjects factor
Mauchly's Test of Sphericity
Within Subjects Effect	Mauchly's W	Approx. Chi-Square	df	Sig.	Epsilonb
					Greenhouse-Geisser
cstype	1	0	0		1
block	0.949483	6.47969	2	0.0391699	0.951912
cstype * block	0.708193	43.1299	2	4.30989e-10	0.774109
Tests of Within-Subjects Effects
Source		Type III Sum of Squares	df	Mean Square	F	Sig.	Partial Eta Squared			Pairwise Comparisons								Pairwise Comparisons								Pairwise Comparisons
cstype	Sphericity Assumed	1290.43	1	1290.43	196.136	0	0.609
	Greenhouse-Geisser	1290.43	1	1290.43	196.136	0	0.609								95% Confidence Interval for Differenceb								95% Confidence Interval for Differenceb									95% Confidence Interval for Differenceb
cstype * testosterone_split	Sphericity Assumed	23.398	1	23.398	3.556	0.062	0.027			(I) cstype	(j) cstype	Mean Difference (I-J)	Std. Error	Sig.b	Lower Bound	Upper Bound		(I) block	(j) block	Mean Difference (I-J)	Std. Error	Sig.b	Lower Bound	Upper Bound		block	(l) cstype	(j) cstype	Mean Difference (I-J)	Std. Error	Sig.b	Lower Bound	Upper Bound
	Greenhouse-Geisser	23.398	1	23.398	3.556	0.062	0.027			1	2	2,592*	0.185114	1.87635e-27	2.22616	2.95883		1	2	2,621*	0.116644	6.74574e-46	2.38987	2.85154		1	1	2	5,332*	0.271794	4.1066e-40	4.7939	5.86964
Error(cstype)	Sphericity Assumed	828.988	126	6.579						2	1	-2,592*	0.185114	1.87635e-27	-2.95883	-2.22616			3	3,326*	0.115158	2.03839e-57	3.0986	3.55439			2	1	-5,332*	0.271794	4.1066e-40	-5.86964	-4.7939
	Greenhouse-Geisser	828.988	126	6.579														2	1	-2,621*	0.116644	6.74574e-46	-2.85154	-2.38987		2	1	2	1,747*	0.230542	6.65186e-12	1.29064	2.20311
block	Sphericity Assumed	1572.85	2	786.424	508.614	3.39194e-89	0.801454												3	,706*	0.0968091	3.00151e-11	0.514212	0.897377			2	1	-1,747*	0.230542	6.65186e-12	-2.20311	-1.29064
	Greenhouse-Geisser	1572.85	1.90382	826.152	508.614	4.74641e-85	0.801454											3	1	-3,326*	0.115158	2.03839e-57	-3.55439	-3.0986		3	1	2	,699*	0.18503	0.000243669	0.33266	1.065
block * testosterone_split	Sphericity Assumed	5.63915	2	2.81958	1.82354	0.163577	0.0142661												2	-,706*	0.0968091	3.00151e-11	-0.897377	-0.514212			2	1	-,699*	0.18503	0.000243669	-1.065	-0.33266
	Greenhouse-Geisser	5.63915	1.90382	2.96201	1.82354	0.165584	0.0142661
Error(block)	Sphericity Assumed	389.645	252	1.54621
	Greenhouse-Geisser	389.645	239.882	1.62432
cstype * block	Sphericity Assumed	755.499	2	377.75	201.939	4.53608e-53	0.615783
	Greenhouse-Geisser	755.499	1.54822	487.98	201.939	1.00126e-41	0.615783
cstype * block * testosterone_split	Sphericity Assumed	5.86686	2	2.93343	1.56817	0.210453	0.0122928
	Greenhouse-Geisser	5.86686	1.54822	3.78943	1.56817	0.214413	0.0122928
Error(cstype*block)	Sphericity Assumed	471.393	252	1.871
	Greenhouse-Geisser	471.393	195.076	2.416
	Fear acquisition: Whole sample with Cortisol (high cortisol and low cortisol) as a between-subjects factor
Mauchly's Test of Sphericity
Within Subjects Effect	Mauchly's W	Approx. Chi-Square	df	Sig.	Epsilonb
					Greenhouse-Geisser
cstype	1	0	0		1
block	0.943427	7.27948	2	0.0262592	0.946457
cstype * block	0.946307	6.89859	2	0.031768	0.949043
Tests of Within-Subjects Effects
Source		Type III Sum of Squares	df	Mean Square	F	Sig.	Partial Eta Squared			Pairwise Comparisons								Pairwise Comparisons									Pairwise Comparisons
cstype	Sphericity Assumed	8777.05	1	8777.05	865.926	2.66109e-58	0.872974
	Greenhouse-Geisser	8777.05	1	8777.05	865.926	2.66109e-58	0.872974								95% Confidence Interval for Differenceb									95% Confidence Interval for Differenceb									95% Confidence Interval for Differenceb
cstype * cortisol_split	Sphericity Assumed	50.43	1	50.43	4.97532	0.0274809	0.0379867			(I) cstype	(j) cstype	Mean Difference (I-J)	Std. Error	Sig.b	Lower Bound	Upper Bound		split_cortisol	(l) cstype	(j) cstype	Mean Difference (I-J)	Std. Error	Sig.b	Lower Bound	Upper Bound		block	(l) cstype	(j) cstype	Mean Difference (I-J)	Std. Error	Sig.b	Lower Bound	Upper Bound
	Greenhouse-Geisser	50.43	1	50.43	4.97532	0.0274809	0.0379867			1	2	6,761*	0.229765	2.66109e-58	6.3065	7.2159		low cortisol	1	2	6,249*	0.324936	2.70221e-39	5.60566	6.89174		1	1	2	5,061*	0.223507	3.09008e-46	4.61823	5.50286
Error(cstype)	Sphericity Assumed	1277.14	126	10.136						2	1	-6,761*	0.229765	2.66109e-58	-7.2159	-6.3065			2	1	-6,249*	0.324936	2.70221e-39	-6.89174	-5.60566			2	1	-5,061*	0.223507	3.09008e-46	-5.50286	-4.61823
	Greenhouse-Geisser	1277.14	126	10.136														high cortisol	1	2	7,274*	0.324936	9.7816e-46	6.63066	7.91674		2	1	2	7,310*	0.277943	5.19004e-53	6.76012	7.8602
block	Sphericity Assumed	0.850335	2	0.425167	0.3717	0.689938	0.00294133												2	1	-7,274*	0.324936	9.7816e-46	-7.91674	-6.63066			2	1	-7,310*	0.277943	5.19004e-53	-7.8602	-6.76012
	Greenhouse-Geisser	0.850335	1.89291	0.44922	0.3717	0.678327	0.00294133																				3	1	2	7,913*	0.266493	9.86383e-59	7.38551	8.44027
block * cortisol_split	Sphericity Assumed	0.681841	2	0.340921	0.298048	0.742527	0.00235988																					2	1	-7,913*	0.266493	9.86383e-59	-8.44027	-7.38551
	Greenhouse-Geisser	0.681841	1.89291	0.360207	0.298048	0.730453	0.00235988
Error(block)	Sphericity Assumed	288.249	252	1.14384
	Greenhouse-Geisser	288.249	238.507	1.20855
cstype * block	Sphericity Assumed	289.278	2	144.639	113.424	7.44035e-36	0.473737
	Greenhouse-Geisser	289.278	1.89809	152.405	113.424	3.61652e-34	0.473737
cstype * block * cortisol_split	Sphericity Assumed	0.543	2	0.272	0.213	0.808	0.002
	Greenhouse-Geisser	0.543	1.898	0.286	0.213	0.797	0.002
Error(cstype*block)	Sphericity Assumed	321.352	252	1.275
	Greenhouse-Geisser	321.352	239.159	1.344
	Fear extinction: Whole sample with Cortisol (high cortisol and low cortisol) as a between-subjects factor
Mauchly's Test of Sphericity
Within Subjects Effect	Mauchly's W	Approx. Chi-Square	df	Sig.	Epsilonb
					Greenhouse-Geisser
cstype	1	0	0		1
block	0.949337	6.49894	2	0.0387948	0.95178
cstype * block	0.698004	44.9413	2	1.74226e-10	0.768051
Tests of Within-Subjects Effects
Source		Type III Sum of Squares	df	Mean Square	F	Sig.	Partial Eta Squared			Pairwise Comparisons								Pairwise Comparisons								Pairwise Comparisons
cstype	Sphericity Assumed	1290.43	1	1290.43	194.483	2.59927e-27	0.606843
	Greenhouse-Geisser	1290.43	1	1290.43	194.483	2.59927e-27	0.606843								95% Confidence Interval for Differenceb								95% Confidence Interval for Differenceb									95% Confidence Interval for Differenceb
cstype * cortisol_split	Sphericity Assumed	16.3479	1	16.3479	2.46381	0.119004	0.019179			(I) cstype	(j) cstype	Mean Difference (I-J)	Std. Error	Sig.b	Lower Bound	Upper Bound		(I) block	(j) block	Mean Difference (I-J)	Std. Error	Sig.b	Lower Bound	Upper Bound		block	(l) cstype	(j) cstype	Mean Difference (I-J)	Std. Error	Sig.b	Lower Bound	Upper Bound
	Greenhouse-Geisser	16.3479	1	16.3479	2.46381	0.119004	0.019179			1	2	2,592*	0.185899	2.59927e-27	2.2246	2.96038		1	2	2,621*	0.117364	1.25473e-45	2.38844	2.85296		1	1	2	5,332*	0.269834	2.05993e-40	4.79778	5.86576
Error(cstype)	Sphericity Assumed	836.038	126	6.635						2	1	-2,592*	0.185899	2.59927e-27	-2.96038	-2.2246			3	3,326*	0.114939	1.65419e-57	3.09904	3.55396			2	1	-5,332*	0.269834	2.05993e-40	-5.86576	-4.79778
	Greenhouse-Geisser	836.038	126	6.635														2	1	-2,621*	0.117364	1.25473e-45	-2.85296	-2.38844		2	1	2	1,747*	0.232995	1.01373e-11	1.28578	2.20797
block	Sphericity Assumed	1572.85	2	786.424	506.238	0	0.801												3	,706*	0.0970781	3.33503e-11	0.51368	0.897909			2	1	-1,747*	0.232995	1.01373e-11	-2.20797	-1.28578
	Greenhouse-Geisser	1572.85	1.904	826.267	506.238	0	0.801											3	1	-3,326*	0.114939	1.65419e-57	-3.55396	-3.09904		3	1	2	,699*	0.188116	0.000304239	0.326551	1.07111
block * cortisol_split	Sphericity Assumed	3.81018	2	1.90509	1.22635	0.295107	0.00963909												2	-,706*	0.0970781	3.33503e-11	-0.897909	-0.51368			2	1	-,699*	0.188116	0.000304239	-1.07111	-0.326551
	Greenhouse-Geisser	3.81018	1.90356	2.00161	1.22635	0.294018	0.00963909
Error(block)	Sphericity Assumed	391.474	252	1.553
	Greenhouse-Geisser	391.474	239.849	1.632
cstype * block	Sphericity Assumed	755.499	2	377.75	200.727	7.23288e-53	0.614357
	Greenhouse-Geisser	755.499	1.5361	491.829	200.727	2.88909e-41	0.614357
cstype * block * cortisol_split	Sphericity Assumed	3.02033	2	1.51016	0.802466	0.449364	0.00632847
	Greenhouse-Geisser	3.02033	1.5361	1.96623	0.802466	0.420395	0.00632847
Error(cstype*block)	Sphericity Assumed	474.24	252	1.882
	Greenhouse-Geisser	474.24	193.549	2.45
[truncated: 3 more columns]

## Sheet: mice endogenous hormones
	Fear acquisition: Whole sample with sex (males and females) as a between-subjects factor
Mauchly's Test of Sphericity
					Epsilonb
Within Subjects Effect	Mauchly's W	Approx. Chi-Square	df	Sig.	Greenhouse-Geisser
CS	0.856	13.094	9	0.158	0.93
Tests of Within-Subjects Effects										Estimates
										CS	Mean	Std. Error	95% Confidence Interval
Source		Type III Sum of Squares	df	Mean Square	F	Sig.	Partial Eta Squared						Lower Bound	Upper Bound
CS	Sphericity Assumed	85620.9	4	21405.2	78.49	0	0.477			1	19.8063	1.66408	16.4982	23.1144
	Greenhouse-Geisser	85620.9	3.72	23016.2	78.49	0	0.477			2	46.1386	2.37488	41.4175	50.8597
CS*sex	Sphericity Assumed	2173.24	4	543.311	1.992	0.095	0.023			3	54.1355	2.47711	49.2111	59.0598
	Greenhouse-Geisser	2173.24	3.72	584.202	1.992	0.101	0.023			4	57.3564	2.44525	52.4954	62.2174
Error(CS)	Sphericity Assumed	93813.7	344	272.714						5	59.3856	2.34656	54.7208	64.0504
	Greenhouse-Geisser	93813.7	319.922	293.239
	FA: CS1 vs. CS5
	Paired Samples Test
			Paired Differences					t	df	Sig. (2-tailed)
			Mean	Std. Deviation	Std. Error Mean	95% Confidence Interval of the Difference
						Lower	Upper
	Females	FC.Cs1 - FC.Cs5	-33.8875	24.2009	3.23398	-40.3686	-27.4064	-10.4786	55	1.01826e-14
	Males	FC.Cs1 - FC.Cs5	-45.2711	22.9524	4.05745	-53.5464	-36.9959	-11.1575	31	2.20041e-12
	Fear extinction: Whole sample with sex (males and females) as a between-subjects factor
Mauchly's Test of Sphericity
					Epsilonb
Within Subjects Effect	Mauchly's W	Approx. Chi-Square	df	Sig.	Greenhouse-Geisser
block	0.710734	28.7166	14	0.0114401	0.859541
Tests of Within-Subjects Effects										Estimates
										CS	Mean	Std. Error	95% Confidence Interval
Source		Type III Sum of Squares	df	Mean Square	F	Sig.	Partial Eta Squared						Lower Bound	Upper Bound
block	Sphericity Assumed	37549.4	5	7509.89	33.7	0	0.282			1	55.4994	2.30527	50.9167	60.0821
	Greenhouse-Geisser	37549.4	4.298	8737.09	33.7	0	0.282			2	31.7128	2.2069	27.3256	36.1
block*sex	Sphericity Assumed	737.43	5	147.486	0.661823	0.652629	0.00763685			3	30.7644	2.15407	26.4823	35.0466
	Greenhouse-Geisser	737.43	4.29771	171.587	0.661823	0.629694	0.00763685			4	30.1158	2.25832	25.6264	34.6052
Error(CS)	Sphericity Assumed	95824.7	430	222.848						5	34.9747	2.26744	30.4672	39.4822
	Greenhouse-Geisser	95824.7	369.603	259.264						6	35.4263	2.43375	30.5882	40.2644
	FE: CS1-CS5 - CS26-CS30
	Paired Samples Test
			Paired Differences					t	df	Sig. (2-tailed)
			Mean	Std. Deviation	Std. Error Mean	95% Confidence Interval of the Difference
						Lower	Upper
	Females	FE.Cs1_Cs5 - FE.Cs26_Cs30	20.6749	26.3038	3.51499	13.6307	27.7191	5.882	55	0
	Males	FE.Cs1_Cs5 - FE.Cs26_Cs30	19.4713	25.4548	4.49982	10.2939	28.6488	4.32713	31	0.000146047
	Fear acquisition: Whole sample with group (proestrus, estrus, metestrus, diestrus, and males) as a between-subjects factor
Mauchly's Test of Sphericity
					Epsilonb
Within Subjects Effect	Mauchly's W	Approx. Chi-Square	df	Sig.	Greenhouse-Geisser
CS	0.844957	13.7162	9	0.132858	0.927191
Tests of Within-Subjects Effects										Estimates
										CS	Mean	Std. Error	95% Confidence Interval
Source		Type III Sum of Squares	df	Mean Square	F	Sig.	Partial Eta Squared						Lower Bound	Upper Bound
CS	Sphericity Assumed	64443.2	4	16110.8	59.116	0	0.416			1	22.532	1.819	18.914	26.149
	Greenhouse-Geisser	64443.2	3.709	17375.9	59.116	0	0.416			2	48.643	2.599	43.475	53.811
CS*group	Sphericity Assumed	5507.56	16	344.223	1.263	0.219	0.057			3	53.292	2.701	47.921	58.664
	Greenhouse-Geisser	5507.56	14.835	371.253	1.263	0.225	0.057			4	57.368	2.691	52.016	62.72
Error(CS)	Sphericity Assumed	90479.4	332	272.528						5	60.753	2.508	55.764	65.742
	Greenhouse-Geisser	90479.4	307.828	293.929
	FA: CS1 vs. CS5
	Paired Samples Test
			Paired Differences					t	df	Sig. (2-tailed)
			Mean	Std. Deviation	Std. Error Mean	95% Confidence Interval of the Difference
						Lower	Upper
	Proestrus	FC.Cs1 - FC.Cs5	-44.8482	17.2883	5.21263	-56.4626	-33.2337	-8.604	10	0
	Estrus	FC.Cs1 - FC.Cs5	-32.2667	19.5476	5.04716	-43.0917	-21.4416	-6.393	14	0
	Metestrus	FC.Cs1 - FC.Cs5	-42.25	26.1548	9.24712	-64.116	-20.384	-4.56899	7	0.00257722
	Diestrus	FC.Cs1 - FC.Cs5	-26.4714	27.5642	5.8767	-38.6926	-14.2501	-4.504	21	0
	Males	FC.Cs1 - FC.Cs5	-45.2711	22.9524	4.05745	-53.5464	-36.9959	-11.1575	31	2.20041e-12
	Fear extinction: Whole sample with group (proestrus, estrus, metestrus, diestrus, and males) as a between-subjects factor
Mauchly's Test of Sphericity
					Epsilonb
Within Subjects Effect	Mauchly's W	Approx. Chi-Square	df	Sig.	Greenhouse-Geisser
block	0.700917	28.8202	14	0.0110807	0.854379
Tests of Within-Subjects Effects										Estimates
										CS	Mean	Std. Error	95% Confidence Interval
Source		Type III Sum of Squares	df	Mean Square	F	Sig.	Partial Eta Squared						Lower Bound	Upper Bound
block	Sphericity Assumed	34284.9	5	6856.98	30.308	0	0.267			1	58.9462	2.51569	53.9425	63.9498
	Greenhouse-Geisser	34284.9	4.272	8025.69	30.308	0	0.267			2	34.8033	2.39937	30.031	39.5755
block*group	Sphericity Assumed	2671.05	20	133.552	0.59	0.92	0.028			3	34.269	2.33338	29.628	38.91
	Greenhouse-Geisser	2671.05	17.088	156.315	0.59	0.9	0.028			4	31.5604	2.47658	26.6346	36.4862
Error(CS)	Sphericity Assumed	93891.1	415	226.244						5	38.1241	2.48655	33.1785	43.0698
	Greenhouse-Geisser	93891.1	354.567	264.805						6	39.0284	2.67785	33.7022	44.3545
	FE: CS1-CS5 - CS26-CS30
	Paired Samples Test
			Paired Differences					t	df	Sig. (2-tailed)
			Mean	Std. Deviation	Std. Error Mean	95% Confidence Interval of the Difference
						Lower	Upper
	Proestrus	FE.Cs1_Cs5 - FE.Cs26_Cs30	19.0788	27.7035	8.35293	0.46731	37.6903	2.284	10	0.045
	Estrus	FE.Cs1_Cs5 - FE.Cs26_Cs30	25.0178	22.3662	5.77493	12.6318	37.4038	4.332	14	0.001
	Metestrus	FE.Cs1_Cs5 - FE.Cs26_Cs30	15.7	34.6981	12.2676	-13.3084	44.7084	1.28	7	0.241
	Diestrus	FE.Cs1_Cs5 - FE.Cs26_Cs30	20.321	26.219	5.58991	8.69617	31.9459	3.635	21	0.002
	Males	FE.Cs1_Cs5 - FE.Cs26_Cs30	19.4713	25.4548	4.49982	10.2939	28.6488	4.32713	31	0.000146047
	Fear acquisition: Whole sample with estradiol (high estradiol vs. low estradiol) as a between-subjects factor
Mauchly's Test of Sphericity
					Epsilonb
Within Subjects Effect	Mauchly's W	Approx. Chi-Square	df	Sig.	Greenhouse-Geisser
CS	0.854341	13.2892	9	0.150021	0.930202
Tests of Within-Subjects Effects										Estimates
										CS	Mean	Std. Error	95% Confidence Interval
Source		Type III Sum of Squares	df	Mean Square	F	Sig.	Partial Eta Squared						Lower Bound	Upper Bound
CS	Sphericity Assumed	85255.2	4	21313.8	77.451	0	0.474			1	21.1284	1.66003	17.8284	24.4284
	Greenhouse-Geisser	85255.2	3.721	22913.1	77.451	0	0.474			2	47.0116	2.30365	42.4321	51.5911
CS*estradiol_split	Sphericity Assumed	1320.91	4	330.227	1.2	0.311	0.014			3	54.0189	2.3822	49.2833	58.7546
	Greenhouse-Geisser	1320.91	3.721	355.006	1.2	0.311	0.014			4	57.2463	2.35263	52.5694	61.9231
Error(CS)	Sphericity Assumed	94666	344	275.192						5	59.1554	2.24108	54.7003	63.6105
	Greenhouse-Geisser	94666	319.99	295.841
	FA: CS1 vs. CS5
	Paired Samples Test
			Paired Differences					t	df	Sig. (2-tailed)
			Mean	Std. Deviation	Std. Error Mean	95% Confidence Interval of the Difference
						Lower	Upper
	Low estradiol	FC.Cs1 - FC.Cs5	-42.9626	22.1571	3.3403	-49.699	-36.2263	-12.862	43	0
	High estradiol	FC.Cs1 - FC.Cs5	-33.0914	25.4854	3.84207	-40.8396	-25.3431	-8.613	43	0
	Fear extinction: Whole sample with estradiol (high estradiol vs. low estradiol) as a between-subjects factor
Mauchly's Test of Sphericity
					Epsilonb
Within Subjects Effect	Mauchly's W	Approx. Chi-Square	df	Sig.	Greenhouse-Geisser
block	0.700763	29.9048	14	0.00788659	0.854103
Tests of Within-Subjects Effects										Estimates
										CS	Mean	Std. Error	95% Confidence Interval
Source		Type III Sum of Squares	df	Mean Square	F	Sig.	Partial Eta Squared						Lower Bound	Upper Bound
block	Sphericity Assumed	42066.1	5	8413.23	38.471	0	0.309			1	57.4174	2.33185	52.7819	62.053
	Greenhouse-Geisser	42066.1	4.271	9850.36	38.471	0	0.309			2	33.6606	2.15407	29.3785	37.9428
block*estradiol_split	Sphericity Assumed	2524.36	5	504.871	2.30859	0.0434846	0.0261423			3	32.4167	2.13447	28.1735	36.6598
	Greenhouse-Geisser	2524.36	4.27052	591.113	2.30859	0.0534385	0.0261423			4	31.0962	2.18433	26.7539	35.4385
Error(CS)	Sphericity Assumed	94037.7	430	218.692						5	36.3712	2.21681	31.9643	40.7781
	Greenhouse-Geisser	94037.7	367.264	256.049						6	37.1802	2.28774	32.6323	41.7281
	FE: CS1-CS5 - CS26-CS30
	Paired Samples Test
			Paired Differences					t	df	Sig. (2-tailed)
			Mean	Std. Deviation	Std. Error Mean	95% Confidence Interval of the Difference
						Lower	Upper
	Low estradiol	FE.Cs1_Cs5 - FE.Cs26_Cs30	26.8723	23.5749	3.55405	19.7049	34.0398	7.561	43	0
	High estradiol	FE.Cs1_Cs5 - FE.Cs26_Cs30	13.6022	26.5878	4.00827	5.51871	21.6856	3.394	43	0.001
	Fear acquisition: Whole sample with progesterone (high progesterone vs. low progesterone) as a between-subjects factor
Mauchly's Test of Sphericity
					Epsilonb
Within Subjects Effect	Mauchly's W	Approx. Chi-Square	df	Sig.	Greenhouse-Geisser
CS	0.862019	12.534	9	0.184929	0.932081
Tests of Within-Subjects Effects										Estimates						Pairwise Comparisons
										CS	Mean	Std. Error	95% Confidence Interval						Mean Difference (I-J)	Std. Error	Sig.b	95% Confidence Interval for Differenceb
Source		Type III Sum of Squares	df	Mean Square	F	Sig.	Partial Eta Squared						Lower Bound	Upper Bound		CS	Low P	High P				Lower Bound	Upper Bound
CS	Sphericity Assumed	85255.2	4	21313.8	79.446	0	0.48			1	21.1284	1.60937	17.9291	24.3277		1			-8,819*	3.21874	0.00747345	-15.2174	-2.42014
	Greenhouse-Geisser	85255.2	3.728	22866.9	79.446	0	0.48			2	47.0116	2.28555	42.4681	51.5551		2			-6.06864	4.5711	0.187821	-15.1557	3.01841
CS*progesterone_split	Sphericity Assumed	3697.95	4	924.486	3.446	0.009	0.039			3	54.0189	2.37963	49.2884	58.7495		3			2.55394	4.75927	0.592913	-6.90718	12.0151
	Greenhouse-Geisser	3697.95	3.728	991.852	3.446	0.011	0.039			4	57.2463	2.33086	52.6127	61.8798		4			5.9628	4.66171	0.204302	-3.30437	15.23
Error(CS)	Sphericity Assumed	92289	344	268.282						5	59.1554	2.25096	54.6807	63.6302		5			3.59841	4.50192	0.426315	-5.3511	12.5479
	Greenhouse-Geisser	92289	320.636	287.831
	FA: CS1 vs. CS5
	Paired Samples Test
			Paired Differences					t	df	Sig. (2-tailed)
			Mean	Std. Deviation	Std. Error Mean	95% Confidence Interval of the Difference
						Lower	Upper
	Low progesterone	FC.Cs1 - FC.Cs5	-44.2356	23.0347	3.47262	-51.2388	-37.2324	-12.7384	43	3.43484e-16
	High progesterone	FC.Cs1 - FC.Cs5	-31.8184	24.1	3.63321	-39.1455	-24.4913	-8.75765	43	4.12006e-11
	Fear extinction: Whole sample with progesterone (high progesterone vs. low progesterone) as a between-subjects factor
Mauchly's Test of Sphericity
					Epsilonb
Within Subjects Effect	Mauchly's W	Approx. Chi-Square	df	Sig.	Greenhouse-Geisser
block	0.700162	29.9769	14	0.00770873	0.856067
Tests of Within-Subjects Effects										Estimates
										CS	Mean	Std. Error	95% Confidence Interval
Source		Type III Sum of Squares	df	Mean Square	F	Sig.	Partial Eta Squared						Lower Bound	Upper Bound
block	Sphericity Assumed	42066.1	5	8413.23	37.7147	4.5541e-32	0.304852			1	57.4174	2.31712	52.8111	62.0237
	Greenhouse-Geisser	42066.1	4.28033	9827.77	37.7147	8.0976e-28	0.304852			2	33.6606	2.23027	29.227	38.0942
block*progesterone_split	Sphericity Assumed	639.523	5	127.905	0.573	0.72	0.007			3	32.4167	2.07215	28.2974	36.536
	Greenhouse-Geisser	639.523	4.28	149.41	0.573	0.694	0.007			4	31.0962	2.15589	26.8105	35.382
Error(CS)	Sphericity Assumed	95922.6	430	223.076						5	36.3712	2.2178	31.9624	40.78
	Greenhouse-Geisser	95922.6	368.109	260.582						6	37.1802	2.40507	32.3991	41.9613
	FE: CS1-CS5 - CS26-CS30
	Paired Samples Test
			Paired Differences					t	df	Sig. (2-tailed)
			Mean	Std. Deviation	Std. Error Mean	95% Confidence Interval of the Difference
						Lower	Upper
	Low progesterone	FE.Cs1_Cs5 - FE.Cs26_Cs30	21.0883	23.3655	3.52248	13.9846	28.1921	5.98679	43	3.8218e-07
	High progesterone	FE.Cs1_Cs5 - FE.Cs26_Cs30	19.3862	28.3789	4.27827	10.7582	28.0141	4.531	43	0
	Fear acquisition: Whole sample with P/E2 Ratio (high ratio vs. low ratio) as a between-subjects factor
Mauchly's Test of Sphericity
					Epsilonb
Within Subjects Effect	Mauchly's W	Approx. Chi-Square	df	Sig.	Greenhouse-Geisser
CS	0.844734	14.2439	9	0.113974	0.925504
Tests of Within-Subjects Effects										Estimates
										CS	Mean	Std. Error	95% Confidence Interval
Source		Type III Sum of Squares	df	Mean Square	F	Sig.	Partial Eta Squared						Lower Bound	Upper Bound
CS	Sphericity Assumed	85255.2	4	21313.8	76.958	0	0.472			1	21.128	1.663	17.822	24.435
	Greenhouse-Geisser	85255.2	3.702	23029.4	76.958	0	0.472			2	47.012	2.302	42.436	51.587
CS*ratio_split	Sphericity Assumed	714.881	4	178.72	0.645	0.631	0.007			3	54.019	2.384	49.281	58.757
	Greenhouse-Geisser	714.881	3.702	193.106	0.645	0.619	0.007			4	57.246	2.351	52.572	61.921
Error(CS)	Sphericity Assumed	95272	344	276.954						5	59.155	2.225	54.733	63.578
	Greenhouse-Geisser	95272	318.373	299.246
	FA: CS1 vs. CS5
	Paired Samples Test
			Paired Differences					t	df	Sig. (2-tailed)
			Mean	Std. Deviation	Std. Error Mean	95% Confidence Interval of the Difference
						Lower	Upper
	Low progesterone	FC.Cs1 - FC.Cs5	-36.4171	23.2125	3.49942	-43.4744	-29.3599	-10.4066	43	2.53935e-13
	High progesterone	FC.Cs1 - FC.Cs5	-39.6369	25.4199	3.83219	-47.3652	-31.9086	-10.3431	43	3.06941e-13
	Fear extinction: Whole sample with P/E2 Ratio (high ratio vs. low ratio) as a between-subjects factor
Mauchly's Test of Sphericity
					Epsilonb
Within Subjects Effect	Mauchly's W	Approx. Chi-Square	df	Sig.	Greenhouse-Geisser
block	0.698	30.237	14	0.00709768	0.85244
Tests of Within-Subjects Effects										Estimates
										CS	Mean	Std. Error	95% Confidence Interval
Source		Type III Sum of Squares	df	Mean Square	F	Sig.	Partial Eta Squared						Lower Bound	Upper Bound
block	Sphericity Assumed	42066.1	5	8413.23	38.021	0	0.307			1	57.4174	2.33448	52.7766	62.0582
	Greenhouse-Geisser	42066.1	4.262	9869.58	38.021	0	0.307			2	33.6606	2.20014	29.2869	38.0343
block*ratio_split	Sphericity Assumed	1412.62	5	282.523	1.277	0.273	0.015			3	32.4167	2.16554	28.1117	36.7216
	Greenhouse-Geisser	1412.62	4.262	331.429	1.277	0.277	0.015			4	31.0962	2.20411	26.7146	35.4778
Error(CS)	Sphericity Assumed	95149.5	430	221.278						5	36.3712	2.24511	31.9081	40.8344
	Greenhouse-Geisser	95149.5	366.549	259.582						6	37.1802	2.42229	32.3648	41.9955
	FE: CS1-CS5 - CS26-CS30
	Paired Samples Test
			Paired Differences					t	df	Sig. (2-tailed)
			Mean	Std. Deviation	Std. Error Mean	95% Confidence Interval of the Difference
						Lower	Upper
	Low progesterone	FE.Cs1_Cs5 - FE.Cs26_Cs30	18.3277	25.1971	3.79861	10.6671	25.9884	4.82486	43	1.79263e-05
	High progesterone	FE.Cs1_Cs5 - FE.Cs26_Cs30	22.1468	26.6539	4.01823	14.0432	30.2503	5.512	43	0
	Hormone change
	Paired Samples Test
			Paired Differences					t	df	Sig. (2-tailed)
			Mean	Std. Deviation	Std. Error Mean	95% Confidence Interval of the Difference
						Lower	Upper
	Pair 1	E2.pre - E2.post	0.980391	1.72722	0.189587	0.603241	1.35754	5.17118	82	1.61397e-06
	Pair 2	P.pre - P.post	-771.719	1370.22	149.504	-1069.08	-474.362	-5.16187	83	1.64361e-06
	FE Correlations
	Correlations
				FE.Cs1_Cs5	FE.Cs6_Cs10	FE.Cs11_Cs15	FE.Cs16_Cs20	FE.Cs21_Cs25	FE.Cs26_Cs30
	Spearman's rho	E2.pre	Correlation Coefficient	0.159134	0.359361	0.303042	0.162726	0.202599	0.315069
			Sig. (2-tailed)	0.138628	0.0005849	0.00410535	0.129824	0.0583506	0.00279071
			N	88	88	88	88	88	88
		P.pre	Correlation Coefficient	0.0900561	0.113394	0.255629	0.189209	0.183282	0.235331
			Sig. (2-tailed)	0.404045	0.292838	0.0162252	0.077473	0.0874012	0.0273049
			N	88	88	88	88	88	88
		P.E2.pre	Correlation Coefficient	-0.0351524	-0.215278	-0.0716871	-0.019628	-0.0503775	-0.0631365
			Sig. (2-tailed)	0.745072	0.0439782	0.506867	0.855966	0.641128	0.558959
			N	88	88	88	88	88	88
